# Supplementary material for: Identification of the type II cytochrome c maturation pathway in anammox bacteria by comparative genomics
Source: BMC Microbiol. 2013 Nov 23;13:265. doi: 10.1186/1471-2180-13-265 (PMC4222556; doi:10.1186/1471-2180-13-265)
Supplement: Additional file 1 — Reference protein datasets for cytochrome c maturation Systems (I-III) and thioredoxin dataset for System II. [file 1471-2180-13-265-S1.zip]

Archive with 19 entries (19 files):
- System_I/CcmC.fas
- System_I/CcmD.fas
- System_I/CcmE.fas
- System_I/CcmF.fas
- System_I/CcmH.fas
- System_II/Ccs1.fas
- System_II/CcsA.fas
- System_II/CcsB.fas
- System_II/ResB.fas
- System_II/ResC.fas
- System_II_thioredoxins/CcdA.fas
- System_II_thioredoxins/CcsX.fas
- System_II_thioredoxins/DipZ.fas
- System_II_thioredoxins/DsbD.fas
- System_II_thioredoxins/ResA.fas
- System_III/CC1HL.fas
- System_III/CCHL.fas
- System_III/Cyc2p.fas
- System_III/HCCS.fas
