# Supplementary material for: Identification of the type II cytochrome c maturation pathway in anammox bacteria by comparative genomics
Source: BMC Microbiol. 2013 Nov 23;13:265. doi: 10.1186/1471-2180-13-265 (PMC4222556; doi:10.1186/1471-2180-13-265)
Supplement: Additional file 1 — Reference protein datasets for cytochrome c maturation Systems (I-III) and thioredoxin dataset for System II. [file 1471-2180-13-265-S1.zip › System_I/CcmD.fas]

>sp|P0ABM1|CCMC_ECOLI Heme exporter protein C OS=Escherichia coli (strain K12) GN=ccmC PE=1 SV=1
MWKTLHQLAIPPRLYQICGWFIPWLAIASVVVLTVGWIWGFGFAPADYQQGNSYRIIYLH
VPAAIWSMGIYASMAVAAFIGLVWQMKMANLAVAAMAPIGAVFTFIALVTGSAWGKPMWG
TWWVWDARLTSELVLLFLYVGVIALWHAFDDRRLAGRAAGILVLIGVVNLPIIHYSVEWW
NTLHQGSTRMQQSIDPAMRSPLRWSIFGFLLLSATLTLMRMRNLILLMEKRRPWVSELIL
KRGRK
>sp|P30959|CCMD_BRAJA Heme exporter protein D OS=Bradyrhizobium japonicum (strain USDA 110) GN=cycX PE=3 SV=1
MIMSLGPYASFIVTSYAAAALVVAILIGWIATDYRSQTRRLRDLDRSGITRRSGRSAMDR
P
>sp|P0ABM7|CCMD_ECO57 Heme exporter protein D OS=Escherichia coli O157:H7 GN=ccmD PE=3 SV=1
MTPAFASWNEFFAMGGYAFFVWLAVVMTVIPLVVLVVHSVMQHRAILRGVAQQRAREARL
RAAQQQEAA
>sp|P0ABM6|CCMD_ECOL6 Heme exporter protein D OS=Escherichia coli O6:H1 (strain CFT073 / ATCC 700928 / UPEC) GN=ccmD PE=3 SV=1
MTPAFASWNEFFAMGGYAFFVWLAVVMTVIPLVVLVVHSVMQHRAILRGVAQQRAREARL
RAAQQQEAA
>sp|P0ABM5|CCMD_ECOLI Heme exporter protein D OS=Escherichia coli (strain K12) GN=ccmD PE=1 SV=1
MTPAFASWNEFFAMGGYAFFVWLAVVMTVIPLVVLVVHSVMQHRAILRGVAQQRAREARL
RAAQQQEAA
>sp|P45035|CCMD_HAEIN Heme exporter protein D OS=Haemophilus influenzae (strain ATCC 51907 / DSM 11121 / KW20 / Rd) GN=ccmD PE=3 SV=1
MFFQTWSDFFNMGGYGFYVWLSYAVSLVAVIALIVQSVKQRKTVLQNVLREKQREERLQQ
ANKGNTL
>sp|P52221|CCMD_PARDP Heme exporter protein D OS=Paracoccus denitrificans (strain Pd 1222) GN=ccmD PE=3 SV=1
MTELGKYAGTVLAAYGASLVLLIGIVVQTVLANARARRELQEHERRG
>sp|Q9I3N4|CCMD_PSEAE Heme exporter protein D OS=Pseudomonas aeruginosa (strain ATCC 15692 / PAO1 / 1C / PRS 101 / LMG 12228) GN=ccmD PE=3 SV=1
MSFESFGDFLAMGHHGPYVWSAYGISLLVLAINVAEPLLARRRYLQEEARRLRREAQQ
>sp|P0C1F7|CCMD_PSEFL Heme exporter protein D OS=Pseudomonas fluorescens GN=ccmD PE=3 SV=1
MSFASFSDFLAMAHHGLYVWTAYAICLAVLVLNVAAPILARKRYLQQEARRLRRETEK
>sp|P45408|CCMD_RHILV Heme exporter protein D OS=Rhizobium leguminosarum bv. viciae GN=cycX PE=3 SV=1
MTHAFYAYASYGFAALVTIAVTVWTWADARRRRELAALEAAGIRRARPRARDGE
>sp|P29963|CCMD_RHOCB Heme exporter protein D OS=Rhodobacter capsulatus (strain ATCC BAA-309 / NBRC 16581 / SB1003) GN=helD PE=3 SV=2
MMPEFGKYAVTILASWGATLVLLAGLIAATLIRGAQVKRALKAQEERMKNDG
>sp|P0ABM8|CCMD_SHIFL Heme exporter protein D OS=Shigella flexneri GN=ccmD PE=3 SV=1
MTPAFASWNEFFAMGGYAFFVWLAVVMTVIPLVVLVVHSVMQHRAILRGVAQQRAREARL
RAAQQQEAA
>sp|P69490|CCME_ECOLI Cytochrome c-type biogenesis protein CcmE OS=Escherichia coli (strain K12) GN=ccmE PE=1 SV=1
MNIRRKNRLWIACAVLAGLALTIGLVLYALRSNIDLFYTPGEILYGKRETQQMPEVGQRL
RVGGMVMPGSVQRDPNSLKVTFTIYDAEGSVDVSYEGILPDLFREGQGVVVQGELEKGNH
ILAKEVLAKHDENYTPPEVEKAMEANHRRPASVYKDPAS
>sp|P0C1F6|CCME_PSEFL Cytochrome c-type biogenesis protein CcmE OS=Pseudomonas fluorescens GN=ccmE PE=3 SV=1
MNPLRRKRLLIILAILAGVGIAVGLAMSALRENINLFYTPTQIANGEAPLDTRIRAGGMV
EQGSLKRSGDSLDVTFVVTDFNKAVTITYRGILPDLFREGQGIVALGKLNADAVVVADEV
LAKHDEKYMPPEVTKALKDSGQSRLARIRSLPRRAK
