# Supplementary material for: Identification of the type II cytochrome c maturation pathway in anammox bacteria by comparative genomics
Source: BMC Microbiol. 2013 Nov 23;13:265. doi: 10.1186/1471-2180-13-265 (PMC4222556; doi:10.1186/1471-2180-13-265)
Supplement: Additional file 1 — Reference protein datasets for cytochrome c maturation Systems (I-III) and thioredoxin dataset for System II. [file 1471-2180-13-265-S1.zip › System_II/ResC.fas]

>sp|P35162|RESC_BACSU Cytochrome c biogenesis protein ResC OS=Bacillus subtilis (strain 168) GN=resC PE=3 SV=2
MAELSGNFLYAAFLVYLIAVPIFGGAIRGNKDKKGRPNRWANIGITLSIVGFFCHLGYFI
TRWAASGHAPVSNMFEFTTAFGMMLVLAFIILYFLYRLPSLGLFTLSIALLLIAYASMFP
TDISPLIPSLQSNWLYIHVTTAALGQAILAISFVAGVIFLLKHVDQTKPSKKTFWLEAIM
FILVTTVAFIAITSAFRLAGYEAEFNWVDKSKEKSVMVYEMPALVGPHQGELLTEGRMEP
LVDLPALFSGRKVNTVIWSFGAGLVLYGALRLIIRKRISALLHPLVKNVNLDLVDEVGYR
AVSIGFPIFTLGALIFAMIWAQLAWTRFWGWDPKEVWALITFLFYAAYLHLRLSRGWHGE
KSAWLAVIGFAIIMFNLIFVNLVLAGLHSYA
