# Supplementary material for: Identification of the type II cytochrome c maturation pathway in anammox bacteria by comparative genomics
Source: BMC Microbiol. 2013 Nov 23;13:265. doi: 10.1186/1471-2180-13-265 (PMC4222556; doi:10.1186/1471-2180-13-265)
Supplement: Additional file 1 — Reference protein datasets for cytochrome c maturation Systems (I-III) and thioredoxin dataset for System II. [file 1471-2180-13-265-S1.zip › System_II_thioredoxins/CcsX.fas]

>tr|G0CMA8|G0CMA8_CORUL Thiol-disulfide isomerase/thioredoxin OS=Corynebacterium ulcerans 809 GN=ccsX PE=4 SV=1
MKRTLAAAMIASLCVLSACSSEDTAGTDAVAIGGTFQFHSPGGQTEIFYDEADRAPVKNI
SGESLASDGKISLDDYKDQIVVLNAWGQWCAPCRSESDDLQTVQEYLEKEKRGTVLGINV
RDYSKQIAQDFVKDNGLTYPSLYDPPFKTAAQLGGVPAAVVPTTIILDKQHRPAAVFLRE
ITAKDVIDVIEKIA
>tr|I3QVC2|I3QVC2_CORPS Thiol-disulfide isomerase/thioredoxin OS=Corynebacterium pseudotuberculosis 258 GN=ccsX PE=4 SV=1
MKRTLAATMISSLLVLSACSSEDTAGTDAVAIGGTFQFHSPGGQTEIFYEEADRAPVKNI
SGESLSSDAKISLDDYKDQVVVLNAWGQWCAPCRSESDDLQTVQEYLEKEQRGTVLGINV
RDYSKQIAQDFVKDNGLTYPSLYDPPFKSAAQLGGVPAAVVPTTIILDKQHRPAAVFLRE
ITAKDVIDVVERIV
>tr|I0DIF5|I0DIF5_CORPS Thiol-disulfide isomerase/thioredoxin OS=Corynebacterium pseudotuberculosis 31 GN=ccsX PE=4 SV=1
MKRTLAATMISSLLVLSACSSEDTAGTDAVAIGGTFQFHSPGGQTEIFYEEADRAPVKNI
SGESLSSDAKISLDDYKDQVVVLNAWGQWCAPCRSESDDLQTVQEYLEKEQRGTVLGINV
RDYSKQIAQDFVKDNGLTYPSLYDPPFKSAAQLGGSPLPWFLRLLSWTSSTVQQRFS
>tr|H2FP15|H2FP15_CORPS Thiol-disulfide isomerase/thioredoxin OS=Corynebacterium pseudotuberculosis 3/99-5 GN=ccsX PE=4 SV=1
MKRTLAATMISSLLVLSACSSEDTAGTDAVAIGGTFQFHSPGGQTEIFYEEADRAPVKNI
SGESLSSDAKISLDDYKDQVVVLNAWGQWCAPCRSESDDLQTVQEYLEKEQRGTVLGINV
RDYSKQIAQDFVKDNGLTYPSLYDPPFKSAAQLGGVPAAVVPTTIILDKQHRPAAVFLRE
ITAKDVIDVVERIV
>tr|I4ARR7|I4ARR7_CORPS Thiol-disulfide isomerase/thioredoxin OS=Corynebacterium pseudotuberculosis Cp162 GN=ccsX PE=4 SV=1
MKRTLAATMISSLLVLSACSSEDTAGTDAVAIGGTFQFHSPGGQTEIFYEEADRAPVKNI
SGESLSSDAKISLDDYKDQVVVLNAWGQWCAPCRSESDDLQTVQEYLEKEQRGTVLGINV
RDYSKQIAQDFVKDNGLTYPSLYDPPFKSAAQLGGVPAAVVPTTIILDKQHRPAAVFLRE
ITAKDVIDVVERIV
>tr|I0AQE8|I0AQE8_CORPS Thiol-disulfide isomerase/thioredoxin OS=Corynebacterium pseudotuberculosis 267 GN=ccsX PE=4 SV=1
MKRTLAATMISSLLVLSACSSEDTAGTDAVAIGGTFQFHSPGGQTEIFYEEADRAPVKNI
SGESLSSDAKISLDDYKDQVVVLNAWGQWCAPCRSESDDLQTVQEYLEKEQRGTVLGINV
RDYSKQIAQDFVKDNGLTYPSLYDPPFKSAAQLGGVPAAVVPTTIILDKQHRPAAVFLRE
ITAKDVIDVVERIV
>tr|G4QSE5|G4QSE5_CORPS Thiol-disulfide isomerase/thioredoxin OS=Corynebacterium pseudotuberculosis CIP 52.97 GN=ccsX PE=4 SV=1
MKRTLAATMISSLLVLSACSSEDTAGTDAVAIGGTFQFHSPGGQTEIFYEEADRAPVKNI
SGESLSSDAKISLDDYKDQVVVLNAWGQWCAPCRSESDDLQTVQEYLEKEQRGTVLGINV
RDYSKQIAQDFVKDNGLTYPSLYDPPFKSAAQLGGVPAAVVPTTIILDKQHRPAAVFLRE
ITAKDVIDVVERIV
>tr|I7H2J8|I7H2J8_CORUL Thiol-disulfide isomerase/thioredoxin OS=Corynebacterium ulcerans 0102 GN=ccsX PE=4 SV=1
MIASLCVLSACSSEDTAGTDAVAIGGTFQFHSPGGQTEIFYDEADRAPVKNISGESLASD
GKISLDDYQDQIVVLNAWGQWCAPCRSESDDLQTVQEYLEKEKRGTVLGINVRDYSKQIA
QDFVKDNGLTYPSLYDPPFKTAAQLGGVPAAVVPTTIILDKQHRPAAVFLREITAKDVID
VIEKIA
>tr|H6M294|H6M294_CORPS Thiol-disulfide isomerase/thioredoxin OS=Corynebacterium pseudotuberculosis 316 GN=ccsX PE=4 SV=1
MKRTLAATMISSLLVLSACSSEDTAGTDAVAIGGTFQFHSPGGQTEIFYEEADRAPVKNI
SGESLSSDAKIRLDDYKDQVVVLNAWGQWCAPCRSESDDLQTVQEYLEKEQRGTVLGINV
RDYSKQIAQDFVKDNGLTYPSLYDPPFKSAAQLGGVPAAVVPTTIILDKQHRPAAVFLRE
ITAKDVIDVVERIV
>tr|G7U131|G7U131_CORPS Thiol-disulfide isomerase/thioredoxin OS=Corynebacterium pseudotuberculosis 1/06-A GN=ccsX PE=4 SV=1
MKRTLAATMISSLLVLSACSSEDTAGTDAVAIGGTFQFHSPGGQTEIFYEEADRAPVKNI
SGESLSSDAKISLDDYKDQVVVLNAWGQWCAPCRSESDDLQTVQEYLEKEQRGTVLGINV
RDYSKQIAQDFVKDNGLTYPSLYDPPFKSAAQLGGVPAAVVPTTIILDKQHRPAAVFLRE
ITAKDVIDVVERIV
>tr|G0I2A6|G0I2A6_CORPS Thiol-disulfide isomerase/thioredoxin OS=Corynebacterium pseudotuberculosis PAT10 GN=ccsX PE=4 SV=1
MKRTLAATMISSLLVLSACSSEDTAGTDAVAIGGTFQFHSPGGQTEIFYEEADRAPVKNI
SGESLSSDAKISLDDYKDQVVVLNAWGQWCAPCRSESDDLQTVQEYLEKEQRGTVLGINV
RDYSKQIAQDFVKDNGLTYPSLYDPPFKSAAQLGGVPAAVVPTTIILDKQHRPAAVFLRE
ITAKDVIDVVERIV
>tr|C2CPR7|C2CPR7_CORST Thiol-disulfide isomerase/thioredoxin OS=Corynebacterium striatum ATCC 6940 GN=ccsX PE=4 SV=1
MKNTFLPVAAAVLVAATTLAGCGQDADNAQNAVATGGTFEFFAPGGQKEITYAPDQRKPL
KSFTGEDLRNEGKTISLDDFSDQIVVLNSWGQWCAPCRSESDDLQNVHAELTKRGTGTVL
GINVRDFNPEISRDFLEDNGLGYPSIYDPPFKTAAALGGVPTSVVPTTIVLDKQHRPAAV
FLREITDKDVLAVVDSLEKE
>tr|H8LUY3|H8LUY3_CORPS Thiol-disulfide isomerase/thioredoxin OS=Corynebacterium pseudotuberculosis P54B96 GN=ccsX PE=4 SV=1
MKRTLAATMISSLLVLSACSSEDTAGTDAVAIGGTFQFHSPGGQTEIFYEEADRAPVKNI
SGESLSSDAKISLDDYKDQVVVLNAWGQWCAPCRSESDDLQTVQEYLEKEQRGTVLGINV
RDYSKQIAQDFVKDNGLTYPSLYDPPFKSAAQLGGVPAAVVPTTIILDKQHRPAAVFLRE
ITAKDVIDVVERIV
>tr|G4QVJ3|G4QVJ3_CORPS Thiol-disulfide isomerase/thioredoxin OS=Corynebacterium pseudotuberculosis 42/02-A GN=ccsX PE=4 SV=1
MKRTLAATMISSLLVLSACSSEDTAGTDAVAIGGTFQFHSPGGQTEIFYEEADRAPVKNI
SGESLSSDAKISLDDYKDQVVVLNAWGQWCAPCRSESDDLQTVQEYLEKEQRGTVLGINV
RDYSKQIAQDFVKDNGLTYPSLYDPPFKSAAQLGGVPAAVVPTTIILDKQHRPAAVFLRE
ITAKDVIDVVERIV
>tr|H2H964|H2H964_CORDH Thiol-disulfide isomerase/thioredoxin OS=Corynebacterium diphtheriae (strain HC01) GN=ccsX PE=4 SV=1
MKKLVCVLAAAMLLSACGSAGQDAVAAGGTFQFHSPGGKTEIFYDEGERAPVSEIRGEGL
TSDSVSLADYKDKIVVLNAWGQWCAPCRSESDDLQEVHEYLGDKGTVVGINVRDYSKNIA
QDFVKDNGITYPSIYDPPFKTAAQLGGVPASVVPTTIVLDKQHRPAAVFLREVTAQDLIK
VIDSLS
>tr|H2I0M6|H2I0M6_CORDW Thiol-disulfide isomerase/thioredoxin OS=Corynebacterium diphtheriae (strain PW8) GN=ccsX PE=4 SV=1
MKKLVCVLAAAMLLSACGSAGQDAVAVGGTFQFHSPGGKTEIFYDEGERAPVSEIRGEGL
TSDSVSLADYKDKIVVLNAWGQWCAPCRSESDDLQEVHEYLGDKGTVVGINVRDYSKNIA
QDFVKDNGITYPSIYDPPFKTAAQLGGVPASVVPTTIVLDKQHRPAAVFLREVTAQDLIK
VIDSLS
>tr|D8KKF7|D8KKF7_CORPF Thiol-disulfide isomerase/thioredoxin OS=Corynebacterium pseudotuberculosis (strain FRC41) GN=ccsX PE=4 SV=1
MKRTLAATMISSLLVLSACSSEDTAGTDAVAIGGTFQFHSPGGQTEIFYEEADRAPVKNI
SGESLSSDAKISLDDYKDQVVVLNAWGQWCAPCRSESDDLQTVQEYLEKEQRGTVLGINV
RDYSKQIAQDFVKDNGLTYPSLYDPPFKSAAQLGGVPAAVVPTTIILDKQHRPAAVFLRE
ITAKDVIDVVERIV
>tr|F8E2S2|F8E2S2_CORRG Thiol-disulfide isomerase/thioredoxin OS=Corynebacterium resistens (strain DSM 45100 / JCM 12819 / GTC 2026) GN=ccsX PE=4 SV=1
MHSFPQRSLEPSVGSYRRSNRRGFKKLGAAVIAVGLMATVAACGEGNTAGQDAVAVGGQF
QFVSPGGKTSISYAPEERKEVQNFEGKDLLTDKPIKLSDFDGKVVVLNSWGQWCGPCRSE
SDDLQRVQEKLEKDGRGTVLGINVRDSSRSKPQDFVKDNGITYPSLYDPPFKTALALGGI
PASVIPTTIVLDKQHRPAHIFLKEVTDDELWKTVKPLLEEPDK
>tr|H2G5Q4|H2G5Q4_CORD3 Thiol-disulfide isomerase/thioredoxin OS=Corynebacterium diphtheriae (strain 31A) GN=ccsX PE=4 SV=1
MKKLVCVLAAAMLLSACGSAGQDAVAVGGTFQFHSPGGKTEIFYDEGERAPVSEIRGEGL
TSDSVSLADYKDKIVVLNAWGQWCAPCRSESDDLQEVHEYLGDKGTVVGINVRDYSKNIA
QDFVKDNGITYPSIYDPPFKTAAQLGGVPASVVPTTIVLDKQHRPAAVFLREVTAQDLIK
VIDSLS
>tr|D9QE58|D9QE58_CORP2 Thiol-disulfide isomerase/thioredoxin OS=Corynebacterium pseudotuberculosis (strain C231) GN=ccsX PE=4 SV=1
MKRTLAATMISSLLVLSACSSEDTAGTDAVAIGGTFQFHSPGGQTEIFYEEADRAPVKNI
SGESLSSDAKISLDDYKDQVVVLNAWGQWCAPCRSESDDLQTVQEYLEKEQRGTVLGINV
RDYSKQIAQDFVKDNGLTYPSLYDPPFKSAAQLGGVPAAVVPTTIILDKQHRPAAVFLRE
ITAKDVIDVVERIV
>tr|A4FPX1|A4FPX1_SACEN Thiol-disulfide isomerase/thioredoxin OS=Saccharopolyspora erythraea (strain NRRL 23338) GN=ccsX PE=4 SV=1
MVRAALALSAVALVGGCATAGEDAVEKGGEFTFVSPGGQTRIFYPPQERGRLTGLHGENL
LEKGKDLGIADFQGKVVVLNVWGSWCGPCRSEADDLQAVQDKTAAQGVQLLGVNVRDNRS
AAVDFHRDRGLTYPSIFDPSGRSLLALKNFPRSTVPATIVLDRQHRVAAIFLTDLLEKDL
LPEVQRIAAEP
>tr|E3FBR1|E3FBR1_CORP9 Thiol-disulfide isomerase/thioredoxin OS=Corynebacterium pseudotuberculosis (strain I19) GN=ccsX PE=4 SV=1
MKRTLAATMISSLLVLSACSSEDTAGTDAVAIGGTFQFHSPGGQTEIFYEEADRAPVKNI
SGESLSSDAKISLDDYKDQVVVLNAWGQWCAPCRSESDDLQTVQEYLEKEQRGTVLGINV
RDYSKQIAQDFVKDNGLTYPSLYDPPFKSAAQLGGVPAAVVPTTIILDKQHRPAAVFLRE
ITAKDVIDVVERIV
>tr|H2HG15|H2HG15_CORDJ Thiol-disulfide isomerase/thioredoxin OS=Corynebacterium diphtheriae (strain HC02) GN=ccsX PE=4 SV=1
MKKLVCVLAAAMLLSACGSAGQDAVAVGGTFQFHSPGGKTEIFYDEGERAPVSEIRGEGL
TSDPVSLADYKDKIVVLNAWGQWCAPCRSESDDLQEVHEYLGDKGTVVGINVRDYSKNIA
QDFVKDNGITYPSIYDPPFKTAAQLGGVPASVVPTTIVLDKQHRPAAVFLREVTAQDLIK
VIDSLS
>tr|H2GV67|H2GV67_CORD7 Thiol-disulfide isomerase/thioredoxin OS=Corynebacterium diphtheriae (strain ATCC 27012 / C7 (beta)) GN=ccsX PE=4 SV=1
MKKLVCVLAAAMLLSACGSAGQDAVAVGGTFQFHSPGGKTEIFYDEGERAPVSEIRGEGL
TSDPVSLADYKDKIVVLNAWGQWCAPCRSESDDLQEVHEYLGDKGTVVGINVRDYSKNIA
QDFVKDNGITYPSIYDPPFKTAAQLGGVPASVVPTTIVLDKQHRPAAVFLREVTAQDLIK
VIDSLS
>tr|C3PKI6|C3PKI6_CORA7 Thiol-disulfide isomerase/thioredoxin OS=Corynebacterium aurimucosum (strain ATCC 700975 / DSM 44827 / CN-1) GN=ccsX PE=4 SV=1
MARRTIRAAAAGVLAVIALVGCSQSEENAQNAVASGGTFEFISPGGQTTIRYAEEDRKPL
KDFSGEDLRNESTTIKLSDFQDQIVVLNSWGQWCAPCRSESDDLQAIHSELQKRKVGTVL
GINVKDFNPEISRDFMADNGLEYPSIYDPPFKTAAALGGVPTSVVPTTIVLDKQHRPAAV
FLTEITEKDVLEVVDELEKEQ
>tr|G0HHW3|G0HHW3_CORVD Thiol-disulfide isomerase/thioredoxin OS=Corynebacterium variabile (strain DSM 44702 / JCM 12073 / NCIMB 30131) GN=ccsX PE=4 SV=1
MRGAGKAGKAQKVTRTIAASSLVVGVLLGTAACGEGSTAGTDAVAIGGEFKFVSPGGKTV
ITYGEGDRQAIGDLQGDSLMDPGTTIGLKDFENQLVVLNAWGQWCGPCRSESDDLQTVQE
RLEKDGRGSLLGINVRDSARAKAQDFHEDNGMTYPSIYDPPFKSALALGGVPASVIPTTI
VLDKQHRPAAVFLKEITADELWDTVEPLLDE
>tr|H2GLM1|H2GLM1_CORDB Thiol-disulfide isomerase/thioredoxin OS=Corynebacterium diphtheriae (strain BH8) GN=ccsX PE=4 SV=1
MKKLVCVLAAAMLLSACGSAGQDAVAVGGTFQFHSPGGKTEIFYDEGERAPVSEIRGEGL
TSDSVSLADYKDKIVVLNAWGQWCAPCRSESDDLQEVHEYLGDKGTVVGINVRDYSKNIA
QDFVKDNGITYPSIYDPPFKTAAQLGGVPASVVPTTIVLDKQHRPAAVFLREVTAQDLIK
VIDSLS
>tr|H2GJ24|H2GJ24_CORDN Thiol-disulfide isomerase/thioredoxin OS=Corynebacterium diphtheriae (strain INCA 402) GN=ccsX PE=4 SV=1
MKKLVCVLAAAMLLSACGSAGQDAVAVGGTFQFHSPGGKTEIFYDEGERAPVSEIRGEGL
TSDSVSLADYKDKIVVLNAWGQWCAPCRSESDDLQEVHEYLGDKGTVVGINVRDYSKNIA
QDFVKDNGITYPSIYDPPFKTAAQLGGVPASVVPTTIVLDKQHRPAAVFLREVTAQDLIK
VIDSLS
>tr|H2GD60|H2GD60_CORD2 Thiol-disulfide isomerase/thioredoxin OS=Corynebacterium diphtheriae (strain 241) GN=ccsX PE=4 SV=1
MKKLVCVLAAAMLLSACGSAGQDAVAAGGTFQFHSPGGKTEIFYDEGERAPVSEIRGEGL
TSDSVSLADYKDKIVVLNAWGQWCAPCRSESDDLQEVHEYLGDKGTVVGINVRDYSKNIA
QDFVKDNGITYPSIYDPPFKTAAQLGGVPASVVPTTIVLDKQHRPAAVFLREVTAQDLIK
VIDSLS
>tr|H2HV73|H2HV73_CORDL Thiol-disulfide isomerase/thioredoxin OS=Corynebacterium diphtheriae (strain HC04) GN=ccsX PE=4 SV=1
MKKLVCVLAAAMLLSACGSAGQDAVAVGGTFQFHSPGGKTEIFYDEGERAPVSEIRGEGL
TSDSVSLADYKDKIVVLNAWGQWCAPCRSESDDLQEVHEYLGDKGTVVGINVRDYSKNIA
QDFVKDNGITYPSIYDPPFKTAAQLGGVPASVVPTTIVLDKQHRPAAVFLREVTAQDLIK
VIDSLS
>tr|Q4JSY3|Q4JSY3_CORJK Thiol-disulfide isomerase/thioredoxin OS=Corynebacterium jeikeium (strain K411) GN=ccsX PE=4 SV=1
MRKKLTAVLAATLLASGAALTACGEESTAGKDAVASGGTFEFVAPGGQTSIHYEPEERKE
VADFTGTNLDDGDDINLSDFEGQVVVLNAWGQWCGPCRSESDDLQRVQEKLEKHGGGTIL
GINVRDNVKEKAQDFVKDNGITYPSIYDPPFKTALALGGVPASVIPTTIVLDKQHRPAHI
FLKEITDKELWEQVEPLLNEDE
>tr|G0CVX3|G0CVX3_CORUB Thiol-disulfide isomerase/thioredoxin OS=Corynebacterium ulcerans (strain BR-AD22) GN=ccsX PE=4 SV=1
MKRTLAAAMIASLCVLSACSSEDTAGTDAVAIGGTFQFHSPGGQTEIFYDEADRAPVKNI
SGESLASDGKISLDDYKDQIVVLNAWGQWCAPCRSESDDLQTVQEYLEKEKRGTVLGINV
RDYSKQIAQDFVKDNGLTYPSLYDPPFKTAAQLGGVPAAVVPTTIILDKQHRPAAVFLRE
ITAKDVIDVIEKIA
>tr|D9Q692|D9Q692_CORP1 Thiol-disulfide isomerase/thioredoxin OS=Corynebacterium pseudotuberculosis (strain 1002) GN=ccsX PE=4 SV=1
MKRTLAATMISSLLVLSACSSEDTAGTDAVAIGGTFQFHSPGGQTEIFYEEADRAPVKNI
SGESLSSDAKISLDDYKDQVVVLNAWGQWCAPCRSESDDLQTVQEYLEKEQRGTVLGINV
RDYSKQIAQDFVKDNGLTYPSLYDPPFKSAAQLGGVPAAVVPTTIILDKQHRPAAVFLRE
ITAKDVIDVVERIV
>tr|H2HN60|H2HN60_CORDK Thiol-disulfide isomerase/thioredoxin OS=Corynebacterium diphtheriae (strain HC03) GN=ccsX PE=4 SV=1
MKKLVCVLAAAMLLSACGSAGQDAVAVGGTFQFHSPGGKTEIFYDEGERAPVSEIRGEGL
TSDSVSLADYKDKIVVLNAWGQWCAPCRSESDDLQEVHEYLGDKGTVVGINVRDYSKNIA
QDFVKDNGITYPSIYDPPFKTAAQLGGVPASVVPTTIVLDKQHRPAAVFLREVTAQDLIK
VIDSLS
>tr|H2I4G0|H2I4G0_CORDV Thiol-disulfide isomerase/thioredoxin OS=Corynebacterium diphtheriae (strain VA01) GN=ccsX PE=4 SV=1
MKKLVCVLAAAMLLSACGSAGQDAVAVGGTFQFHSPGGKTEIFYDEGERAPVSEIRGEGL
TSDSVSLADYKDKIVVLNAWGQWCAPCRSESDDLQEVHEYLGDKGTVVGINVRDYSKNIA
QDFVKDNGITYPSIYDPPFKTAAQLGGVPASVVPTTIVLDKQHRPAAVFLREVTAQDLIK
VIDSLS
>tr|H2H2J3|H2H2J3_CORDD Thiol-disulfide isomerase/thioredoxin OS=Corynebacterium diphtheriae (strain CDCE 8392) GN=ccsX PE=4 SV=1
MKKLVCVLAAAMLLSACGSAGQDAVAVGGTFQFHSPGGKTEIFYDEGERAPVSEIRGEGL
TSDSVSLADYKDKIVVLNAWGQWCAPCRSESDDLQEVHEYLGDKGTVVGINVRDYSKNIA
QDFVKDNGITYPSIYDPPFKTAAQLGGVPASVVPTTIVLDKQHRPAAVFLREVTAQDLIK
VIDSLS
