# Supplementary material for: Identification of the type II cytochrome c maturation pathway in anammox bacteria by comparative genomics
Source: BMC Microbiol. 2013 Nov 23;13:265. doi: 10.1186/1471-2180-13-265 (PMC4222556; doi:10.1186/1471-2180-13-265)
Supplement: Additional file 1 — Reference protein datasets for cytochrome c maturation Systems (I-III) and thioredoxin dataset for System II. [file 1471-2180-13-265-S1.zip › System_II_thioredoxins/DipZ.fas]

>sp|O30557|AROQ1_PSEAE 3-dehydroquinate dehydratase 1 OS=Pseudomonas aeruginosa (strain ATCC 15692 / PAO1 / 1C / PRS 101 / LMG 12228) GN=aroQ1 PE=3 SV=1
MATLLVLHGPNLNLLGTREPGTYGSTTLGQINQDLERRAREAGHHLLHLQSNAEYELIDR
IHAARDEGVDFIIINPAAFTHTSVALRDALLAVSIPFIEVHLSNVHKREPFRHHSYFSDV
AVGVICGLGATGYRLALESALEQLQRP
>sp|P69488|CUTA_ECOLI Divalent-cation tolerance protein CutA OS=Escherichia coli (strain K12) GN=cutA PE=1 SV=1
MLDEKSSNTASVVVLCTAPDEATAQDLAAKVLAEKLAACATLIPGATSLYYWEGKLEQEY
EVQMILKTTVSHQQALLECLKSHHPYQTPELLVLPVTHGDTDYLSWLNASLR
>sp|P59960|DIPZ_MYCBO Protein DipZ OS=Mycobacterium bovis (strain ATCC BAA-935 / AF2122/97) GN=dipZ PE=4 SV=1
MVESRRAAAAASAYASRCGIAPATSQRSLATPPTISVPSGEGRCRCHVARGAGRDPRRRL
RRRRWCGRCGYHSHLTGGEFDVNRLCQQRSRERSCQLVAVPADPRPKRQRITDVLTLALV
GFLGGLITGISPCILPVLPVIFFSGAQSVDAAQVAKPEGAVAVRRKRALSATLRPYRVIG
GLVLSFGMVTLLGSALLSVLHLPQDAIRWAALVALVAIGAGLIFPRFEQLLEKPFSRIPQ
KQIVTRSNGFGLGLALGVLYVPCAGPILAAIVVAGATATIGLGTVVLTATFALGAALPLL
FFALAGQRIAERVGAFRRRQREIRIATGSVTILLAVALVFDLPAALQRAIPDYTASLQQQ
ISTGTEIREQLNLGGIVNAQNAQLSNCSDGAAQLESCGTAPDLKGITGWLNTPGNKPIDL
KSLRGKVVLIDFWAYSCINCQRAIPHVVGWYQAYKDSGLAVIGVHTPEYAFEKVPGNVAK
GAANLGISYPIALDNNYATWTNYRNRYWPAEYLIDATGTVRHIKFGEGDYNVTETLVRQL
LNDAKPGVKLPQPSSTTTPDLTPRAALTPETYFGVGKVVNYGGGGAYDEGSAVFDYPPSL
AANSFALRGRWALDYQGATSDGNDAAIKLNYHAKDVYIVVGGTGTLTVVRDGKPATLPIS
GPPTTHQVVAGDRLASETLEVRPSKGLQVFSFTYG
>sp|Q10801|DIPZ_MYCTU Protein DipZ OS=Mycobacterium tuberculosis GN=dipZ PE=1 SV=1
MVESRRAAAAASAYASRCGIAPATSQRSLATPPTISVPSGEGRCRCHVARGAGRDPRRRL
RRRRWCGRCGYHSHLTGGEFDVNRLCQQRSRERSCQLVAVPADPRPKRQRITDVLTLALV
GFLGGLITGISPCILPVLPVIFFSGAQSVDAAQVAKPEGAVAVRRKRALSATLRPYRVIG
GLVLSFGMVTLLGSALLSVLHLPQDAIRWAALVALVAIGAGLIFPRFEQLLEKPFSRIPQ
KQIVTRSNGFGLGLALGVLYVPCAGPILAAIVVAGATATIGLGTVVLTATFALGAALPLL
FFALAGQRIAERVGAFRRRQREIRIATGSVTILLAVALVFDLPAALQRAIPDYTASLQQQ
ISTGTEIREQLNLGGIVNAQNAQLSNCSDGAAQLESCGTAPDLKGITGWLNTPGNKPIDL
KSLRGKVVLIDFWAYSCINCQRAIPHVVGWYQAYKDSGLAVIGVHTPEYAFEKVPGNVAK
GAANLGISYPIALDNNYATWTNYRNRYWPAEYLIDATGTVRHIKFGEGDYNVTETLVRQL
LNDAKPGVKLPQPSSTTTPDLTPRAALTPETYFGVGKVVNYGGGGAYDEGSAVFDYPPSL
AANSFALRGRWALDYQGATSDGNDAAIKLNYHAKDVYIVVGGTGTLTVVRDGKPATLPIS
GPPTTHQVVAGYRLASETLEVRPSKGLQVFSFTYG
>sp|Q9HUW5|DSBD1_PSEAE Thiol:disulfide interchange protein DsbD 1 OS=Pseudomonas aeruginosa (strain ATCC 15692 / PAO1 / 1C / PRS 101 / LMG 12228) GN=dsbD1 PE=3 SV=1
MRRLLTLILLLVALPAGAGLFDSRPGASLGGGLDGGGFLKVDQAFKPSVERSDAQHVLLR
FVNAEGYYLYRHRFQFKVEPAQVSLGQVQLPAGKQHHDEYFGDTEVYYNIVDLEIPLNNP
ARQPYTLVVTYQGCADKGLCYPPETRRFDIDGGAATPAASDAAGKGPLEHKGKRSLLFFF
LAGLTLTFTPCVLPMLPILSGVVLRGRPGGGRGFVLSLAYVLPMALCFALLGALMGMFGA
SLNLQAQLQSPWVLVPFAAFFALFAVAMFGFFELRLPGFIREPLDRLAGDARGGSILGAA
TLGVLSSLLVSPCVSAPLAASLLYISASGDAWGGGLQLFALGLGMGTPLVVFGAGGGALL
PKSGAWMNGVRNAFGVLLLAVAVWLLERVVSGPVALMLWGMLAGGAGLALGALEFTPKSA
ARRLLQLLGLMFLTYAVAAWIGALQGESDPIHPLGRSVPSIHAGPPSTPGEWQNLTTPAQ
LDAALAEARQAGKPVLLDWYADWCISCKVIERQVLTDPTVQARLPAYRLLRFDITESNPA
QRGLLDRYNLFGPPAILFFAPGGDEWSDLRVIGEIDAAGLAERLRRAATRQ
>sp|P36655|DSBD_ECOLI Thiol:disulfide interchange protein DsbD OS=Escherichia coli (strain K12) GN=dsbD PE=1 SV=4
MAQRIFTLILLLCSTSVFAGLFDAPGRSQFVPADQAFAFDFQQNQHDLNLTWQIKDGYYL
YRKQIRITPEHAKIADVQLPQGVWHEDEFYGKSEIYRDRLTLPVTINQASAGATLTVTYQ
GCADAGFCYPPETKTVPLSEVVANNAAPQPVSVPQQEQPTAQLPFSALWALLIGIGIAFT
PCVLPMYPLISGIVLGGKQRLSTARALLLTFIYVQGMALTYTALGLVVAAAGLQFQAALQ
HPYVLIGLAIVFTLLAMSMFGLFTLQLPSSLQTRLTLMSNRQQGGSPGGVFVMGAIAGLI
CSPCTTAPLSAILLYIAQSGNMWLGGGTLYLYALGMGLPLMLITVFGNRLLPKSGPWMEQ
VKTAFGFVILALPVFLLERVIGDVWGLRLWSALGVAFFGWAFITSLQAKRGWMRIVQIIL
LAAALVSVRPLQDWAFGATHTAQTQTHLNFTQIKTVDELNQALVEAKGKPVMLDLYADWC
VACKEFEKYTFSDPQVQKALADTVLLQANVTANDAQDVALLKHLNVLGLPTILFFDGQGQ
EHPQARVTGFMDAETFSAHLRDRQP
>sp|Q10802|Y2876_MYCTU Uncharacterized protein Rv2876/MT2944.1 OS=Mycobacterium tuberculosis GN=Rv2876 PE=4 SV=1
MFGQWEFDVSPTGGIAVASTEVEHFAGSQHEVDTAEVPSAAWGWSRIDHRTWHIVGLCIF
GFLLAMLRGNHVGHVEDWFLITFAAVVLFVLARDLWGRRRGWIR
>sp|P0ACU7|YJDC_ECOLI HTH-type transcriptional regulator YjdC OS=Escherichia coli (strain K12) GN=yjdC PE=1 SV=1
MQREDVLGEALKLLELQGIANTTLEMVAERVDYPLDELRRFWPDKEAILYDALRYLSQQI
DVWRRQLMLDETQTAEQKLLARYQALSECVKNNRYPGCLFIAACTFYPDPGHPIHQLADQ
QKSAAYDFTHELLTTLEVDDPAMVAKQMELVLEGCLSRMLVNRSQADVDTAHRLAEDILR
FARCRQGGALT
