# Supplementary material for: Identification of the type II cytochrome c maturation pathway in anammox bacteria by comparative genomics
Source: BMC Microbiol. 2013 Nov 23;13:265. doi: 10.1186/1471-2180-13-265 (PMC4222556; doi:10.1186/1471-2180-13-265)
Supplement: Additional file 1 — Reference protein datasets for cytochrome c maturation Systems (I-III) and thioredoxin dataset for System II. [file 1471-2180-13-265-S1.zip › System_II_thioredoxins/DsbD.fas]

>sp|Q2RAR6|CCDA1_ORYSJ Cytochrome c-type biogenesis ccda-like chloroplastic protein 1 OS=Oryza sativa subsp. japonica GN=CCDA1 PE=2 SV=1
MLCVAMAARPVSSTTSTCRPCLPAQVSASKPSTSSSPGTGVLVGVPRERGSSVSKAAIRG
ARLEAAARCSLVRQRPMLLATVAVGSLVAAGAANATEIGDSLLGSSGLALADLSVGDWFG
NLLYSAGQQANEAVQDQLSALSFTSLAVIFGAGLVTSLSPCTLSVLPLTLGYIGAFGSGK
DRSEVVGNSVAFSLGLATTLAILGVAASFAGKAYGQVGQGLPVAASGLAVIMGLNLLEVI
ELQLPSFFSDYDPRAAAANLPSSVQAYLAGLTFALAASPCSTPVLATLLGYVATSRDPIV
GGSLLLTYTTGYVAPLLIAASFAGALQSLLSFRRYSAWINPISGAFLLGGGVYTLLDRLF
PATSMVM
>sp|Q2QY07|CCDA2_ORYSJ Cytochrome c-type biogenesis ccda-like chloroplastic protein 2 OS=Oryza sativa subsp. japonica GN=CCDA2 PE=2 SV=1
MAARPVSSTTSTCRPCRPAQAAASKPSTSSSPGTGVLVGVPRERGSSVSKAAIRGARLEA
AARCSLVRQRPMLLATVAVGSLVAAGAANATEIGDSLLGSSGLALADLSIGDWFGNLLYS
AGQQANEAVQDQLSALSFTSLAVIFGAGLVTSLSPCTLSVLPLTLGYIGAFGSGKDRSEV
VGNSVAFSLGLATTLAILGVAASFAGKAYGQVGQGLPVAASGLAVIMGLNLLEVIELQLP
SFFSDYDPRAAAANLPSSVQAYLAGLTFALAASPCSTPVLATLLGYVATSRDPIVGGSLL
LTYTTGYVAPLLIAASFAGALQSLLSFRRYSAWINPISGAFLLGGGVYTLLDRLFPATSM
VM
>sp|Q9M5P3|CCDA_ARATH Cytochrome c-type biogenesis ccda-like chloroplastic protein OS=Arabidopsis thaliana GN=CCDA PE=1 SV=1
MNLSVNRCITGGFVGGFSSCRLNHEKRWVRAGKHCELERERSLVSDAVSLERLESKSIKL
AMLASGLGVANLVTLSSAKAADLKMIVLDQATSIYILAEGSLGDSVGNFLYSANQQANEA
VQDQLSALSVTSLAVIFGAGLVTSLSPCTLSVLPLTLGYIGAFGSGKSRGQVIGDTVAFA
LGLATTLALLGIVASFAGKAYGQIGQGLPVAASGLAIVMGLNLLEIIELQLPSFFNNFDP
RAAAANFPSSVQAYLAGLTFALAASPCSTPVLATLLGYVATSRDPVIGGSLLLTYTTGYV
APLIVAASFAGALQSLLSLRKVSAWINPISGALLLGGGLYTFLDRLFPAATMVM
>sp|Q9KDL8|CCDA_BACHD Cytochrome c-type biogenesis protein CcdA OS=Bacillus halodurans (strain ATCC BAA-125 / DSM 18197 / FERM 7344 / JCM 9153 / C-125) GN=ccdA PE=3 SV=1
MVEVTIWLAFFAGVVSFLSPCVFPLVPVYLAQLTGTQISGNEITADRKLILMRSLGFILG
FTSIFIFLGASSTFIGQLFWGNRQLFEQIGGIIITVFGLQMMGVISIRMLLSEKRLQAKP
RQSASFANSVLIGFLFATGWTPCIGLVLGAILVLAGDANTMWSGMSMLFVYSMGLAIPFF
LVALLWSRSLHKVRKLNKWLPTIQKGSGVVMVALGVLLFTGQFSTIAAYLARINPFGI
>sp|P45706|CCDA_BACSU Cytochrome c-type biogenesis protein CcdA OS=Bacillus subtilis (strain 168) GN=ccdA PE=3 SV=1
MGDVNYFLTFGAGFLSFISPCCLPLYPAFLSYITGVSMDDVKTEKLLLQKRSLFHTLCFL
LGFSVIFIALGYGTSFIGSLFRDYHDAIRQIGALLIILFGFITLGVFRPEAMMKERRIHF
KHKPSGFLGSVLIGMAFAAGWTPCTGPILAAVITLAGTNPGSAVPYMMLYVLGFAVPFLL
LSFFITKLKWIRKNQLFIMKAGGVLMIVIGVLLFFNWMSLIIILLSDLFGGFTGF
>sp|P59960|DIPZ_MYCBO Protein DipZ OS=Mycobacterium bovis (strain ATCC BAA-935 / AF2122/97) GN=dipZ PE=4 SV=1
MVESRRAAAAASAYASRCGIAPATSQRSLATPPTISVPSGEGRCRCHVARGAGRDPRRRL
RRRRWCGRCGYHSHLTGGEFDVNRLCQQRSRERSCQLVAVPADPRPKRQRITDVLTLALV
GFLGGLITGISPCILPVLPVIFFSGAQSVDAAQVAKPEGAVAVRRKRALSATLRPYRVIG
GLVLSFGMVTLLGSALLSVLHLPQDAIRWAALVALVAIGAGLIFPRFEQLLEKPFSRIPQ
KQIVTRSNGFGLGLALGVLYVPCAGPILAAIVVAGATATIGLGTVVLTATFALGAALPLL
FFALAGQRIAERVGAFRRRQREIRIATGSVTILLAVALVFDLPAALQRAIPDYTASLQQQ
ISTGTEIREQLNLGGIVNAQNAQLSNCSDGAAQLESCGTAPDLKGITGWLNTPGNKPIDL
KSLRGKVVLIDFWAYSCINCQRAIPHVVGWYQAYKDSGLAVIGVHTPEYAFEKVPGNVAK
GAANLGISYPIALDNNYATWTNYRNRYWPAEYLIDATGTVRHIKFGEGDYNVTETLVRQL
LNDAKPGVKLPQPSSTTTPDLTPRAALTPETYFGVGKVVNYGGGGAYDEGSAVFDYPPSL
AANSFALRGRWALDYQGATSDGNDAAIKLNYHAKDVYIVVGGTGTLTVVRDGKPATLPIS
GPPTTHQVVAGDRLASETLEVRPSKGLQVFSFTYG
>sp|Q10801|DIPZ_MYCTU Protein DipZ OS=Mycobacterium tuberculosis GN=dipZ PE=1 SV=1
MVESRRAAAAASAYASRCGIAPATSQRSLATPPTISVPSGEGRCRCHVARGAGRDPRRRL
RRRRWCGRCGYHSHLTGGEFDVNRLCQQRSRERSCQLVAVPADPRPKRQRITDVLTLALV
GFLGGLITGISPCILPVLPVIFFSGAQSVDAAQVAKPEGAVAVRRKRALSATLRPYRVIG
GLVLSFGMVTLLGSALLSVLHLPQDAIRWAALVALVAIGAGLIFPRFEQLLEKPFSRIPQ
KQIVTRSNGFGLGLALGVLYVPCAGPILAAIVVAGATATIGLGTVVLTATFALGAALPLL
FFALAGQRIAERVGAFRRRQREIRIATGSVTILLAVALVFDLPAALQRAIPDYTASLQQQ
ISTGTEIREQLNLGGIVNAQNAQLSNCSDGAAQLESCGTAPDLKGITGWLNTPGNKPIDL
KSLRGKVVLIDFWAYSCINCQRAIPHVVGWYQAYKDSGLAVIGVHTPEYAFEKVPGNVAK
GAANLGISYPIALDNNYATWTNYRNRYWPAEYLIDATGTVRHIKFGEGDYNVTETLVRQL
LNDAKPGVKLPQPSSTTTPDLTPRAALTPETYFGVGKVVNYGGGGAYDEGSAVFDYPPSL
AANSFALRGRWALDYQGATSDGNDAAIKLNYHAKDVYIVVGGTGTLTVVRDGKPATLPIS
GPPTTHQVVAGYRLASETLEVRPSKGLQVFSFTYG
>sp|P0AEG6|DSBC_ECOLI Thiol:disulfide interchange protein DsbC OS=Escherichia coli (strain K12) GN=dsbC PE=1 SV=1
MKKGFMLFTLLAAFSGFAQADDAAIQQTLAKMGIKSSDIQPAPVAGMKTVLTNSGVLYIT
DDGKHIIQGPMYDVSGTAPVNVTNKMLLKQLNALEKEMIVYKAPQEKHVITVFTDITCGY
CHKLHEQMADYNALGITVRYLAFPRQGLDSDAEKEMKAIWCAKDKNKAFDDVMAGKSVAP
ASCDVDIADHYALGVQLGVSGTPAVVLSNGTLVPGYQPPKEMKEFLDEHQKMTSGK
>sp|Q9HUW5|DSBD1_PSEAE Thiol:disulfide interchange protein DsbD 1 OS=Pseudomonas aeruginosa (strain ATCC 15692 / PAO1 / 1C / PRS 101 / LMG 12228) GN=dsbD1 PE=3 SV=1
MRRLLTLILLLVALPAGAGLFDSRPGASLGGGLDGGGFLKVDQAFKPSVERSDAQHVLLR
FVNAEGYYLYRHRFQFKVEPAQVSLGQVQLPAGKQHHDEYFGDTEVYYNIVDLEIPLNNP
ARQPYTLVVTYQGCADKGLCYPPETRRFDIDGGAATPAASDAAGKGPLEHKGKRSLLFFF
LAGLTLTFTPCVLPMLPILSGVVLRGRPGGGRGFVLSLAYVLPMALCFALLGALMGMFGA
SLNLQAQLQSPWVLVPFAAFFALFAVAMFGFFELRLPGFIREPLDRLAGDARGGSILGAA
TLGVLSSLLVSPCVSAPLAASLLYISASGDAWGGGLQLFALGLGMGTPLVVFGAGGGALL
PKSGAWMNGVRNAFGVLLLAVAVWLLERVVSGPVALMLWGMLAGGAGLALGALEFTPKSA
ARRLLQLLGLMFLTYAVAAWIGALQGESDPIHPLGRSVPSIHAGPPSTPGEWQNLTTPAQ
LDAALAEARQAGKPVLLDWYADWCISCKVIERQVLTDPTVQARLPAYRLLRFDITESNPA
QRGLLDRYNLFGPPAILFFAPGGDEWSDLRVIGEIDAAGLAERLRRAATRQ
>sp|Q9I104|DSBD2_PSEAE Thiol:disulfide interchange protein DsbD 2 OS=Pseudomonas aeruginosa (strain ATCC 15692 / PAO1 / 1C / PRS 101 / LMG 12228) GN=dsbD2 PE=3 SV=1
MRVLILLLMLLLPGLSQAQPGDDLFAPRGATQTDFLPVEKAFRFTWERLDDGQVQLRWQI
APGYYLYQKRLRFDGLDPALQPQLPPGESHSDEFFGESQVYRQSLELTLPAAAAGQLRLG
WQGCADAGLCYPPQSQALDLGGTGPAAAGTSGEVAEDQGLAGSLQAGNLAWSLLLFFGLG
LLLAFAPCSLPMLPILAGLVVGSGAGPRRGLLLAGSYVLSMALVYAGLGVVAALLGGNLQ
AWLQQPWLLGSFAALFVFLALPMFGFFELQLPAALRDRLDGLSRGRKGGSLAGAAALGAL
SGLLVGPCMTAPLAGALLYIAQTGNALHGGLVLFSLGLGIGMPLLLLVTVGSRFLPKPGP
WMNLVKGVFGFLFLGTAWILLRPLLGEALWIGLGGALLLVLAYAALHTARGLARHAVLFG
AAGCIFGLWGAAMLLGAAAGADDPWRPLQVYAAANRGATPTASAHEAFLTVSQPAELDRQ
LAAAKAEGQWVLLDYYADWCVSCRIMEKQVFAKPDVLAALQGVRLLRLDVTADNAASREL
LHRYQVPGPPSLIWIGPEGEERRARRLTGEVDAGGFLAHWQATRERG
>sp|A3N207|DSBD_ACTP2 Thiol:disulfide interchange protein DsbD OS=Actinobacillus pleuropneumoniae serotype 5b (strain L20) GN=dsbD PE=3 SV=1
MLKRFIFLLVGITLTLSAHAGLFGNDQPKYLSGAEAFAFSATPKSDKQIELNWQIADGYY
LYKKEIQVTPQNAEIQPLAFPAAENYHDEFFGEVEIFRNQLTLPITFSAEQANASLSVHY
QGCTKGFCYPPETVTVSLDGQQAVDSAQNVAKNRENSTASQPLANAPKAEQDQLAENLAN
NRLSIFWFFLLGIGLAFTPCVLPMLPLLSAIVIGNKQRPNTFKALLLSFAYVQGMALTYT
LLGLVVAAIGLPFQVALQSPPVLISLAILFTILAASMFGLFEIRLPNSWQQKLNAMSQKQ
QGGAFGSVFVMGMIAGLVASPCTSAPLSGALLYVAQSGDLLTGGLALYLLALGMGIPLIL
ITLFGNRILPKSGDWLLKVKTAFGFVMLALPVFLLSRILPSHYEPLMWSALAMVFVGWLI
SVIPTQGVIKQAVRIVLFLTFAVASYPWANLVWNQGNSSHSAQVSNHLAFERVQSLAELQ
EKLTASQGKKVMLDLYADWCVACKEFEKYTFTDQAVQQKLAEMVVLQVDMTNNSAQNDEL
MKHFNVLGLPTILFFDESGKELTQSRVTGFLEANQFLNWLNQL
>sp|Q9PHR3|DSBD_CAMJE Thiol:disulfide interchange protein DsbD OS=Campylobacter jejuni subsp. jejuni serotype O:2 (strain NCTC 11168) GN=dsbD PE=3 SV=1
MRIFGIILLSFCLCFASILSLNEAFNVKSNSYNNSISIDIELGKDIYLYSNKLKLYINEK
DISSLINLPQSSTRGNENVYYQKLNLALPNLLLERFAKNTTNLIKLEFQGCSEQGLCYNP
QTWYFDLISKKDAFEISKPYKAQKTDKKTKIESEESSIANFLATDNFFWILLSFFGYGLL
LSLTPCILPMIPILSSLIVAKSNAKFSKKYSFFLSFIYVFFMSLAYAIAGVIASFLGASI
QGILQKPIILILFALIFIAFAFAMFGAFRFELPLRFQTFIHKKSEKGKGVVGIAIMGFLS
ALIVGPCVAAPLAGALIYIANTGNALLGGSALFIMSFGMGIPLLFIGLGLGFIKPGFWME
KVKIFFGFVMLAMAIWILSRIIEENYILIAYGILGVFFSVFMGIFEKSFTIISKIKKSIL
ILILAYSLSIFLGGLFGAKNFLNPLNFNTISASKHALSYDYINNFEQLKQEIQTNTKPIM
LDFTASWCENCKLLDELTFSDERIIQKMQNYKLIKVDVSENNNEQIKTMKEFNVFGPPVL
IFFENGKEKLKITGFISADDLLKKIEP
>sp|Q5HVG7|DSBD_CAMJR Thiol:disulfide interchange protein DsbD OS=Campylobacter jejuni (strain RM1221) GN=dsbD PE=3 SV=1
MRIFGIILLSFCLCFASILSLNEAFNVKSNSYNNSISIDIELGKDIYLYSNKLKLYINEK
DISSLINLPQSSTRGNENVYYQKLNLALPNLLLERFAKNTTNLIKLEFQGCSEQGLCYNP
QTWYFDLISKKDAFEISKPYKAQKTDKKTKIESEESSIANFLATDNFFWILLSFFGYGLL
LSLTPCILPMIPILSSLIVAKSNAKFSKKYSFFLSFIYVFFMSLAYAIAGVIASFLGASI
QGILQKPIILILFALIFIAFAFAMFGAFRFELPLRFQTFIHKKSEKGKGVVGIAIMGFLS
ALIVGPCVAAPLAGALIYIANTGNALLGGSALFIMSFGMGIPLLFIGLGLGFIKPGFWME
KVKIFFGFVMLAMAIWILSRIIEENYILIAYGILGVFFSVFMGIFEKSFTIISKIKKSIL
ILILAYSLSIFLGGLFGAKNFLNPLNFNTISASKHALSYDYINNFEQLKQEIQTNTKPIM
LDFTASWCENCKLLDELTFSDERIIQKMQNYKLIKVDVSENNNEQIKTMKEFNVFGPPVL
IFFENGKEKLKITGFISADDLLKKIEP
>sp|A8AMR4|DSBD_CITK8 Thiol:disulfide interchange protein DsbD OS=Citrobacter koseri (strain ATCC BAA-895 / CDC 4225-83 / SGSC4696) GN=dsbD PE=3 SV=1
MAQRILTLILLLCSTSAFAGLFDAPGRSQFVPADQAFSFDFQQNQHDLNLSWQVKDGYYL
YRKQISITPSQAEIAEVRLPAGVWHEDEFYGKSEIYRKRLNIPLIVNQAASGATLTVTYQ
GCADAGFCYPPETKTVPLSEVSASTVAKSTPSPVAAQTEETPQPAARLPFSALWALLIGI
GIAFTPCVLPMYPLISGIVLGGKQRLSTGRALLLTFIYVQGMALTYTALGLVVAAAGLQF
QAALQHPYVLIGLALVFTLLALSMFGLFTLQLPSSLQTRLTLMSNRQQGGSPGGVFVMGA
IAGLICSPCTTAPLSAILLYIAQSGNMWLGGGTLYLYALGMGLPLILITVFGNRLLPKSG
PWMEHVKTAFGFVILALPVFLLERVIGDEWGLRLWSLLGVAFFGWAFITSLHARRSGMRI
VQIILLAAALVSVRPLQDWAFGATTAQTQAHLNFKPITTVDALNQALAEAKGKPIMLDLY
ADWCVACKEFEKYTFSDPQVQQTLGDTVLLQANVTANNAQDVALLRHLNVLGLPTILFFD
AQGHEHPNARVTGFMDATTFSAHLRDRQP
>sp|Q487R3|DSBD_COLP3 Thiol:disulfide interchange protein DsbD OS=Colwellia psychrerythraea (strain 34H / ATCC BAA-681) GN=dsbD PE=3 SV=1
MKNLLSLCFLMLAAFTLNPAAAQEKQSIFDVSNSSLFSNDDEFLKVDQAFAFNFYQKNNL
LEVSFDIAPEYYLYRHQFKFKGKNTQFTSVLLPDGIDHEDEFFGVQKIFTENLAFTVNLE
NVSNDASIKITYQGCAEKGLCYPPTSKVIKLSKFILGESTSAPSSDAAQQTNEGEVKKSE
QHQLSDMLKQDSLLLTLIAFFVGGLLLSFTPCVFPMYPILTGIIVGQGEGLTTKKAFTLS
FFYVQGMAITYTLLGVVVAMAGAKFQAVFQHPIVLIGLSILFIFLALSMFGVFNLALPAS
WQNKLNNVSNKQKGGSITGVLMMGVISGLVASPCTTAPLTGALLYISQTGDVVLGASALY
ALSLGMGLPLLILGSSGGKLLPKAGAWMNIIKNIFGLLLLAVPVFLLERFIPEVASQALW
ALLILVSASYFYVANQNHAAAQNVQQGKGFWYGLRSLVIFLMLFFGANLAYQLIYPSSNN
VTNNAQHASFKQVTSLAQLEDEVKKANMQGKTVMVDLYADWCIACKEFEKYTFVDADVQK
ALSNSVWLQIDMTEFDSTDNAELVQHYTILGLPSILFFDLQGNELTKQRTTGFMKAAEFS
AHVKSIFK
>sp|A7MMC7|DSBD_CROS8 Thiol:disulfide interchange protein DsbD OS=Cronobacter sakazakii (strain ATCC BAA-894) GN=dsbD PE=3 SV=1
MAHRILTLILLFCSAHASASLFGQQNASQFVPADQAFAFDFQQQQHQLTLNWQIKPGYYL
YRQQIRVTPANASVAPPALPTGEPHEDEFFGKSEIYRDALSVPVTVEQAAPGATLSVTYQ
GCAEAGFCYPPETRTVPLSAVEPTESVKANAATPSAATGEQTRVNSDSPSATLPFSAFWA
LLIGIGVAFTPCVLPMYPLISGIVLGGDKRLSTRRALLLAFIYVQGMALTYTALGLVVAA
AGLQFQAALQSPWVLVTLSAVFVLLALSMFGLFTLQLPASLQTRLTLMSNRQRGGSPGGV
FAMGAIAGLICSPCTTAPLSAILLYIAQSGNLWLGGGTLYLYALGMGLPLILVTVFGNRL
LPKSGPWMEQVKTAFGFVILALPVFLLERVLGEPWGVRLWSVLGVAFFGWAFVTSLNATR
SWMRAVQIVLLGAAMICARPLQDWVFGAPVAESQAHLAFTRIATVDDLDRALAQAKGKPV
MLDLYADWCVACKEFEKYTFSAPEVQRALDGAVLLQADVTANSAADVALLKRLNVLGLPT
IIFFDAQGNEIPNGRVTGFMDAPAFATHLHNRLR
>sp|P58162|DSBD_ECO57 Thiol:disulfide interchange protein DsbD OS=Escherichia coli O157:H7 GN=dsbD PE=1 SV=1
MAQRIFTLILLLCSTSVFAGLFDAPGRSQFVPVDQAFAFDFQQNQHDLNLTWQIKDGYYL
YRKQIRITPEHAKIADVQLPQGVWHEDEFYGKSEIYRDRLTLPVTINQASAGATLTVTYQ
GCADAGFCYPPETKTVPLSEVVANNAASQPVSVPQQEQPTAQLPFSALWALLIGIGIAFT
PCVLPMYPLISGIVLGGKQRLSTARALLLTFIYVQGMALTYTALGLVVAAAGLQFQAALQ
HPYVLIGLTIVFTLLAMSMFGLLTLQLPSSLQTRLTLMSNRQQGGSPGGVFIMGTIAGLI
CSPCTTAPLSAILLYIAQSGNMWLGGGTLYLYALGMGLPLMLITVFGNRLLPKSGPWMEQ
VKTAFGFVILALPVFLLERVIGDVWGLRLWSALGVAFFGWAFITSLQAKRGWMRVVQIIL
LAAALVSVRPLQDWAFGATHTAQTQTHLNFTQIKTVDELNQALVEAKGKPVMLDLYADWC
VACKEFEKYTFSDPQVQKALADTVLLQANVTANDAQDVALLKHLNVLGLPTILFFDGQGQ
EHPQARVTGFMDAETFSAHLRDRQP
>sp|Q0T9Q5|DSBD_ECOL5 Thiol:disulfide interchange protein DsbD OS=Escherichia coli O6:K15:H31 (strain 536 / UPEC) GN=dsbD PE=3 SV=1
MAQRIFTLILLLCSTSVFAGLFDAPGRSQFVPADQAFAFDFQQNQHDLNLTWQIKDGYYL
YRKQIRITPEHAKIADVQLPQGVWHEDEFYGKSEIYRDRLTLPVTINQASAGATLTVTYQ
GCADAGFCYPPETKTVPLSEVVANNEASQPVSVPQQEQPTAQLPFSALWALLIGIGIAFT
PCVLPMYPLISGIVLGGKQRLSTARALLLTFIYVQGMALTYTALGLVVAAAGLQFQAALQ
HPYVLIGLAIVFTLLAMSMFGLFTLQLPSSLQTRLTLMSNRQQGGSPGGVFIMGAIAGLI
CSPCTTAPLSAILLYIAQSGNMWLGGGTLYLYALGMGLPLMLITVFGNRLLPKSGPWMEQ
VKTAFGFVILALPVFLLERVIGDIWGLRLWSALGVAFFGWAFITSLQAKRGWMRVVQIIL
LAAALVSVRPLQDWAFGETHTAQTQTHLNFTQIKTVDELNQALVEAKGKPVMLDLYADWC
VACKEFEKYTFSDPQVQKALADTVLLQANVTANDAQDVALLKHLNVLGLPTILFFDGQGQ
EHPQARVTGFMDAETFSAHLRDRQP
>sp|Q8CVH5|DSBD_ECOL6 Thiol:disulfide interchange protein DsbD OS=Escherichia coli O6:H1 (strain CFT073 / ATCC 700928 / UPEC) GN=dsbD PE=3 SV=1
MAQRIFTLILLLCSTSVFAGLFDAPGRSQFVPADQAFAFDFQQNQHDLNLTWQIKDGYYL
YRKQIRITPEHAKIADVQLPQGVWHEDEFYGKSEIYRDRLTLPVTINQASAGATLTVTYQ
GCADAGFCYPPETKTVPLSEVVANNEASQPVSVPQQEQPTAQLPFSALWALLIGIGIAFT
PCVLPMYPLISGIVLGGKQRLSTARALLLTFIYVQGMALTYTALGLVVAAAGLQFQAALQ
HPYVLIGLAIVFTLLAMSMFGLFTLQLPSSLQTRLTLMSNRQQGGSPGGVFIMGAIAGLI
CSPCTTAPLSAILLYIAQSGNMWLGGGTLYLYALGMGLPLMLITVFGNRLLPKSGPWMEQ
VKTAFGFVILALPVFLLERVIGDIWGLRLWSALGVAFFGWAFITSLQAKRGWMRVVQIIL
LAAALVSVRPLQDWAFGATHTAQTQTHLNFTQIKTVDELNQALVEAKGKPVMLDLYADWC
VACKEFEKYTFSDPQVQKALADTVLLQANVTANDAQDMALLKHLNVLGLPTILFFDGQGQ
EHPQARVTGFMDAETFSAHLRDRQP
>sp|P36655|DSBD_ECOLI Thiol:disulfide interchange protein DsbD OS=Escherichia coli (strain K12) GN=dsbD PE=1 SV=4
MAQRIFTLILLLCSTSVFAGLFDAPGRSQFVPADQAFAFDFQQNQHDLNLTWQIKDGYYL
YRKQIRITPEHAKIADVQLPQGVWHEDEFYGKSEIYRDRLTLPVTINQASAGATLTVTYQ
GCADAGFCYPPETKTVPLSEVVANNAAPQPVSVPQQEQPTAQLPFSALWALLIGIGIAFT
PCVLPMYPLISGIVLGGKQRLSTARALLLTFIYVQGMALTYTALGLVVAAAGLQFQAALQ
HPYVLIGLAIVFTLLAMSMFGLFTLQLPSSLQTRLTLMSNRQQGGSPGGVFVMGAIAGLI
CSPCTTAPLSAILLYIAQSGNMWLGGGTLYLYALGMGLPLMLITVFGNRLLPKSGPWMEQ
VKTAFGFVILALPVFLLERVIGDVWGLRLWSALGVAFFGWAFITSLQAKRGWMRIVQIIL
LAAALVSVRPLQDWAFGATHTAQTQTHLNFTQIKTVDELNQALVEAKGKPVMLDLYADWC
VACKEFEKYTFSDPQVQKALADTVLLQANVTANDAQDVALLKHLNVLGLPTILFFDGQGQ
EHPQARVTGFMDAETFSAHLRDRQP
>sp|Q1R3C4|DSBD_ECOUT Thiol:disulfide interchange protein DsbD OS=Escherichia coli (strain UTI89 / UPEC) GN=dsbD PE=3 SV=1
MAQRIFTLILLLCSTSVFAGLFDAPGRSQFVPADQAFAFDFQQNQHDLNLTWQIKDGYYL
YRKQIRITPEHAKIADVQLPQGVWHEDEFYGKSEIYRDRLTLPVTINQASAGATLTVTYQ
GCADAGFCYPPETKTVPLSEVVANNEASQPVSVPQQEQPTAQLPFSALWALLIGIGIAFT
PCVLPMYPLISGIVLGGKQRLSTARALLLTFIYVQGMALTYTALGLVVAAAGLQFQAALQ
HPYVLIGLAIVFTLLAMSMFGLFTLQLPSSLQTRLTLMSNRQQGGSPGGVFIMGAIAGLI
CSPCTTAPLSAILLYIAQSGNMWLGGGTLYLYALGMGLPLMLITVFGNRLLPKSGPWMEQ
VKTAFGFVILALPVFLLERVIGDIWGLRLWSALGVAFFGWAFITSLQAKRGWMRVVQIIL
LAAALVSVRPLQDWAFGETHTAQTQTHLNFTQIKTVDELNQALVEAKGKPVMLDLYADWC
VACKEFEKYTFSDPQVQKALADTVLLQANVTANDAQDVALLKHLNVLGLPTILFFDGQGQ
EHPQARVTGFMDAETFSAHLRDRQP
>sp|Q6D9J6|DSBD_ERWCT Thiol:disulfide interchange protein DsbD OS=Erwinia carotovora subsp. atroseptica (strain SCRI 1043 / ATCC BAA-672) GN=dsbD PE=3 SV=1
MAQRIFTLIFLLWTAVGTPQVAASSFGQKLFGNSTTSRFLPVDGAFAFEFQQQGNQLNLR
WDIHPDYYLYRAQIKIEGNGATLGKVELPQGESHNDEFFGQVFILRDRLALAVPIEQAES
GATVKVTYQGCADAGFCYPPETRTVPLSQVLATANTDSPINTLSGQTAPPQTTPMPFSPW
WALLIGIGVAFTPCVLPMYPLIASLVLGRKEQLTPRRTLLLSMTYVQGMALTYTLLGLIV
AAAGLRFQAALQHPYILIGLSVMFIALALSMFGLYTLQLPSSVQTRLTEWSNRQQGGSVT
GVFCMGALAGLICSPCTTAPLSAILLYIAQSGNMLAGGGTLYLYALGMGLPLILVTLFGN
KLLPRSGPWMQYVKEAFGFIILALPVFLLERILGEAWGIRLWSALGIAFFGWALMLTLSS
KKGWMRGVQLLLLAGVVISAKPLQDWVFPPTGTAQTHTSALNFAPVANIADLNSALAKSP
QPVMLDLYADWCVACKEFEKYTFSDPAVQNHLSRITLLQADVTANREEQNALLKKLQVLG
LPTIVFFDTQGKEIPGSRVTGFMNAEQFQAHLQKFSP
>sp|Q7VMZ4|DSBD_HAEDU Thiol:disulfide interchange protein DsbD OS=Haemophilus ducreyi (strain 35000HP / ATCC 700724) GN=dsbD PE=3 SV=1
MLKRFFLLLSSLLLVCNVQAGLFNNKPQYLTAAEAFIFSSSQQDGQLQLHWQIADGYYLY
QKEIQLSAQNATLGDVTFPTAEKYQDEFFGEVAIFRDQLKLPVKLTDLKENPSLKIRYQG
CTKGFCYPPETVVIPLNPSLQGNNSANSAALPSTIATPNAPQTELAENLSNNYLSIFGFL
LLGIGLAFTPCVLPMLPLLSAIVIGHKNRPNTSRALLLSFTYVQGMALTYTLLGLTVAAI
GLPFQVALQSPAVLISLAVLFTLLAASMFGLFEIRLPNTWQQKLNALSQQQQGGAVGNVF
IMGIIAGLVASPCTSAPLSGALLYVAQSGNLLIGGLALYLLALGMGLPLILITVFGNQIL
PKSGEWLFKVKTAFGFVMLALPIFLISRILPSHYEPFLWSTLALAFLGWLISSLNYSTML
KQAVRILLFIAFGLTAYPWANLVWQTTSNTAQPTTPHLAMEKITSLTELEQKLTAYQGKK
VMLDLYADWCVACKEFEKYTFTDPQVQQQLATMAVLQIDMTKNSAENTALMKHFNVLGLP
TILFFDENGHEMTNVRITGFLTANQFLAWLNRL
>sp|Q4QM23|DSBD_HAEI8 Thiol:disulfide interchange protein DsbD OS=Haemophilus influenzae (strain 86-028NP) GN=dsbD PE=3 SV=1
MKKLFLFFTLIFTAFAANSGLFDKKQTFLKVDDAFAFSATLSTDKSQLQAHWDIADGYYL
YQDKISAELVGKSNPLSLHTQQAAELHQDPYFGEVKVFTHSIDGIFRGTFNNADDKVEIT
YQGCTEGFCYPPETKVLRIGDLAVSQEQIVEKTVEKNTALLSEQDRLADGLFHSKWTIFG
FFLLGLGLAFTPCVLPMLPLLSAIVIGQQQRPNMMRAFSLAFLYVQGMALTYTLLGLAVA
AIGLPFQIALQHPYVMIGLSILFVALALSMFGLFTIQLPNSLQNKLNTWSQKQTSGAFGG
AFAMGMIAGLVASPCTSAPLSGALLYVAQSGDLFTGAATLYLLALGMGVPLMLITLFGNK
ILPKSGEWMNTVKQTFGFVMLALPVFLLSRILPEVWEPRLWAGLATVFFIWFALQMSKNG
FGYAIKIISFALAMVTVQPLQNWIWQTQTTTQSAVENMPVSQVKFKQIKNTEELDRTLAE
NPHSIAMLDLYADWCVACKEFEKLTFSDPQVQQQFQNILLLQVNMTKNSPENKALMERFN
VMGLPTILFFDQQNNEIQGSRVTGFMDADAFSNWLKALH
>sp|A5UDI9|DSBD_HAEIE Thiol:disulfide interchange protein DsbD OS=Haemophilus influenzae (strain PittEE) GN=dsbD PE=3 SV=1
MKKLFLFFTLIFTAFAANSGLFDKKQTFLKVDDAFAFSATLSTDKSQLQAHWDITDGYYL
YQDKISAELVGKSNPLSLHTQQAAELHQDPYFGEVKVFTHSIDGIFRGTFNNADDKVEIT
YQGCTEGFCYPPETKVLRIGDLAISQEQIVEKTVEKNTALLSEQDRLADGLFHSKWTIFG
FFLLGLGLAFTPCVLPMLPLLSAIVIGQQQRPNMMRAFSLAFLYVQGMALTYTLLGLAVA
AIGLPFQIALQHPYVMIGLSILFVVLALSMFGLFTIQLPNSLQNKLNTWSQKQTSGAFGG
AFAMGMIAGLVASPCTSAPLSGALLYVAQSGDLFTGAATLYLLALGMGVPLMLITLFGNK
ILPKSGEWMNTVKQTFGFVMLALPVFLLSRILPEVWEPRLWAGLATVFFIWFALQMSKNG
FGYAIKIISFVLAMVTVQPLQNWIWQTQTTTQSAVENKSVSQVKFKQIKNTEELDRTLAE
NPHSIAMLDLYADWCVACKEFEKLTFSDPQVQQQFQNILLLQVNMTKNSPENKALMERFN
VMGLPTILFFDQQNNEIKGSRVTGFMDADAFSNWLKALH
>sp|A5UI29|DSBD_HAEIG Thiol:disulfide interchange protein DsbD OS=Haemophilus influenzae (strain PittGG) GN=dsbD PE=3 SV=1
MKKLFLFFTLIFTAFAANSGLFDKKQTFLKVDDAFAFSATLSTDKSQLQAHWDIADGYYL
YQDKISAELVGKSNPLSLHTQQAAELHQDPYFGEVKVFTHSIDGIFRGTFNNADDKVEIT
YQGCTEGFCYPPETKVLRIGDLAVSQEQIVEKTVEKNTALLSEQDRLADGLFHSKWAIFG
FFVLGLGLAFTPCVLPMLPLLSAIVIGQQQRPNMMRAFSLAFLYVQGMALTYTLLGLAVA
AIGLPFQIALQHPYVMIGLSILFVVLALSMFGLFTIQLPNSLQNKLNTWSQKQTSGAFGG
AFAMGMIAGLVASPCTSAPLSGALLYVAQSGDLFTGAVTLYLLALGMGVPLMLITLFGNK
ILPKSGEWMNTVKQTFGFVMLALPVFLLSRILPEVWESRLWAGLATVFFIWFALQMSKNG
FGYAIKIISFALAMVTVQPLQNWIWQTQTTTQSAVENMPVSQVKFKQIKNTEELDRTLAE
NPHSIAMLDLYADWCVACKEFEKLTFSDPQVQQQFQNILLLQVNMTKNSPENKALMERFN
VMGLPTILFFDQQNNEIKGSRVTGFMDADAFSNWIEKLL
>sp|P44919|DSBD_HAEIN Thiol:disulfide interchange protein DsbD OS=Haemophilus influenzae (strain ATCC 51907 / DSM 11121 / KW20 / Rd) GN=dsbD PE=3 SV=1
MKKLFLFFTLIFTAFAANSGLFDKKQTFLKVDDAFAFSATLSTDKSQLQAHWDIADGYYL
YQDKISAELVGKSNPLSLHTQQAAELHQDPYFGEVKVFTHSIDGIFRGAFNNADDKVEIT
YQGCTEGFCYPPETKVLRIGDLVVSQKQIVEKTVEKNTALLSEQDRLADGLFHSKWAIFG
FFVLGLGLAFTPCVLPMLPLLSAIVIGQQQRPNMMRAFSLAFLYVQGMALTYTLLGLAVA
AIGLPFQIALQHPYVMIGLSILFVALALSMFGLFTIQLPNSLQNKLNTWSQKQTSGAFGG
AFAMGMIAGLVASPCTSAPLSGALLYVAQSGDLFTGAVTLYLLALGMGVPLMLITLFGNK
ILPKSGEWMNTVKQTFGFVMLALPVFLLSRILPEVWEPRLWAGLATVFFIWFALQMSKNG
FGYAIKIISFALAMVTVQPLQNWIWQTQTTTQSAVENMPVSQVKFKQIKNTEELDRTLAE
NPHSIAMLDLYADWCVACKEFEKLTFSDPQVQQQFQNILLLQVSMTKNSPENKALMERFN
VMGLPTILFFDQQNNEIKGSRVTGFMDADAFSNWIEKLL
>sp|Q5QVU3|DSBD_IDILO Thiol:disulfide interchange protein DsbD OS=Idiomarina loihiensis (strain ATCC BAA-735 / DSM 15497 / L2-TR) GN=dsbD PE=3 SV=1
MIQRFITCLAALTLVFAVVAPAHSVQSNPFQQDNQFLSVDQAFDFDSEVNDSKVTVSWVV
APEYYLYQHRFKVVPENALAAEPELPQGESHNDEFFGESIVYRNYVEWSFTLNPEFSGDT
ITVQYQGCADAGLCYPPTEKQIKLSSTSETAPATAPPNTDSSLFGIGEQHLIITLLLFFA
LGIGLAFTPCVFPMYPILSGVVLGNRERNWKNTLWLSFIYVQGMAITYSLLGLVVASAGM
QYQAYFQHPVVLIVLAVLFALFALSMFGAYTLQLPISWQSKLQSFSGQQSGGNIVGVFII
GAISGLVASPCTTAPLSGALLFIAQSGDMVSGVAILYALSLGMGVPLILFGLSGGKLLPK
AGAWMNVVKQFFGWLLLAVTLFLIERLIPTSISMWLWIFYFILAAVSLAVSISQPLRITT
KVITIVLLAAAATTGSYWQVNKAQLEQKSHGLFTVVSNVSDIQQQVAESDRWVMLDLYAD
WCVACKEFEQYTFSDEQVQAQFQEFKLIQADVTRNNAQDVEILSRYKVLGLPTILFFDPE
GNERPEYRVTGYMNAEDFKKHLEKIVSE
>sp|A6TH46|DSBD_KLEP7 Thiol:disulfide interchange protein DsbD OS=Klebsiella pneumoniae subsp. pneumoniae (strain ATCC 700721 / MGH 78578) GN=dsbD PE=3 SV=1
MAYRIITLILLLCSTSATAGLFDAPGRSNFVPADQAFAFDFQQQQHDVNLSWQIKDGYYL
YRQQFTFSAAGATIDEPALPAGEWHEDEFYGKSEIFRQRLTVPVTVKEADKEATLTVTWQ
GCADAGFCYPPETKVIPLSAVRAASNDGQATAIEPMPSTSSRPAFNPPLPVEPRPAPELA
TSPAPAAVPPADTPARLPFTALWALLIGIGIAFTPCVLPMYPLISGIVLGGKQRLSTARA
LLLAFIYVQGMALTYTALGLVVAAAGLQFQAALQHPYVLVGLSAVFILLALSMFGLFTLQ
LPSSLQTRLTLLSNKRQGGSPGGVFAMGAIAGLICSPCTTAPLSAILLYIAQSGNLWLGG
GTLYLYALGMGLPLILMTVFGNRLLPKSGPWMSHVKTAFGFVILALPVFLLERILGDQWG
LRLWSMLGVAFFSWAFITSLGATRPWMRLVQIILLAAALVSARPLQDWAFGAPAVEQQAH
LAFTRVSSVAELDQALAQAKGQPVMLDLYADWCVACKEFEKYTFSSPDVQQALKGTVLLQ
VDVTKNSPQDVALLKHLQVLGLPTILFFNAEGQEQSERRVTGFMDAAAFSAHLRDWQA
>sp|Q9JTL9|DSBD_NEIMA Thiol:disulfide interchange protein DsbD OS=Neisseria meningitidis serogroup A / serotype 4A (strain Z2491) GN=dsbD PE=3 SV=2
MKKLICLFAVFLMLCGRAFALDANDLLPPEKAFVPELAVADDGVNVRFRIADGYYMYQAK
IVGKTDPADLLGQPSFSKGEEKEDEFFGRQTVYHHEAQVAFPYAKAVGEPYKLVLTYQGC
AEAGVCYPPVDTEFDISGNGTYHPQTDEPASAKDRFLQPSSQNGSGALPPPKGDEGGDSR
FKLSWDTLNANLLAFFLAGLGLSFTACMYPLLPIVSSIVVGDKKAGKARAFVLSVVYVQG
LSLTYTLVGIVAGLTGALLTVWLQQAWVVLAASALMVVLALSMFGLFNIQLPNAVQSYFQ
NQSSRLSGGKIVSVFIMGILSALIVGPCVAPPLAFALGYIGQTGDAVLGGLALYTLALGT
GVPLIAIGTFGGHILPRAGDWMNAVKYAFGFILLAVAVYLATPHLPYYLVVALYTLLMLV
PACMLLVNGRRQKRRPKAVAFALGGILLIGGAWFGWQGANGKTTALHHFLTLNPPAEAGK
SSEHGKMFADTAALKAAMDTALKEHPDKPVVLDFYADWCISCKEMAAYTLNQPEVHQAVD
MERFFQIDVTANTPEHQALLKEYGLFGPPGVFVVRSDGSRSEPLLGFVKADKFIEWYEQN
R
>sp|Q9JYM0|DSBD_NEIMB Thiol:disulfide interchange protein DsbD OS=Neisseria meningitidis serogroup B (strain MC58) GN=dsbD PE=1 SV=1
MKKLICLFAVFLMLCGRAFALDANDLLPPEKAFVPELAVADDGVNVRFRIADGYYMYQAK
IVGKTDPADLLGQPSFSKGEEKEDEFFGRQTVYHHEAQVAFPYAKAVGEPYKLVLTYQGC
AEAGVCYPPVDTEFDIFGNGTYHPQTDEPASAKDRFLQPSSQNGSGALPPPKGDEGGDSR
FKLSWDTLNANLLAFFLAGLGLSFTACMYPLLPIVSSIVVGDKKAGKARAFVLSVVYVQG
LALTYTLVGIVAGLTGALLTVWLQQAWVVLAASALMVVLALSMFGLFNIQLPNAVQSYFQ
NQSSRLSGGKIVSVFIMGILSALIVGPCVAPPLAFALGYIGQTGDAVLGGLALYTLALGT
GVPLIAIGTFGGHILPKAGDWMNAVKYAFGFILLAVAVYLATPHLPYYLVVALYTLLMLV
PAFMLLVNGRRQKRRPKAVAFALGGILLIGGAWFGWQGANGKTTALHHFLTLNPPAEAGK
SSEHGKMFADTAALKAAMDTALKEHPDKPVVLDFYADWCISCKEMAAYTLNQPEVHQAVD
MERFFQIDVTANTPEHQALLKEYGLFGPPGVFVVRSDGSRSEPLLGFVKADKFIEWYEQN
R
>sp|Q9XDB2|DSBD_PANCI Thiol:disulfide interchange protein DsbD OS=Pantoea citrea GN=dsbD PE=3 SV=1
MVARLTRLIILALTLFSLHAQAGLFDSGSSPHFVTVNQAFGFDFSQNNHNVVLRWKVKPG
YYLYRQQFSITGTNAVIAGIALPSGQPHEDEFFGKSQIFPQDVQIPVTLKSTLPGATLKI
SYQGCAAAGFCYPPETREVPLSQVSTTRSEAPATAAATPAPVPEPQSGPAVSRLPFSPLW
ALLIGIGIAFTPCVLPMYPLISAIILGGRRDVRASRILLLAFVYVQGMGLTYTLMGIVVA
AAGLRFQAALQSPVILLSLSAVFILLALSMFGLFSLQLPSSLQTRLTLWSNRQQGGSLSG
VFLMGALAGLICSPCTTAPLSAILLYIAQSGNMLAGGGTLYLYALGMGLPLIIVTLFGNK
LLPKSGPWMQSVKEGFGFVILALPVFLIDRVAGDLWGMRLWSLLGVAFFGWAFALSLKSP
KGWMRVLQIVWLLAALVAARPLQDWAFATPGVTASQEQALPFQNIGTVADLQQQLSQAQG
KITMVDLYADWCVACKEFEKYTFTDPQVRQEFSQFRLVQANVTANSAQDNALLTHLNVLG
LPTLLFFDANGHEIPDSRVTGYMNASQFLAHLRKLRAE
>sp|Q9CP40|DSBD_PASMU Thiol:disulfide interchange protein DsbD OS=Pasteurella multocida (strain Pm70) GN=dsbD PE=3 SV=1
MKKIFFIFFLIWTSLSVNAGVFDKKNAFLKAEQAFVFTESQQNDRLSLNWDIASGYYLYK
KSLEIKGENGQLFIPQLPLAEIHQDDFFGDVEIYRHQLTFSLPFTQLSATKQVEITYQGC
TEGFCYPPETRVIALTSLERESGQISSAVLKEESVLSELPLAEQDRLAAKLIESKYAVFW
FFLFGLGLAFTPCVLPMLPLLSAIVIGREQRPSTAKAFGLSVVYVQGMALTYTLLGLIVA
AIGLPFQVALQSPYVLLTLSAIFVLLALSMFGLFTLQLPVSLQTKLTQYSQQQKSGVFGG
VFVMGMIAGLVASPCTSAPLSGALLYVAQSGDLFTGAITLYLLALGMGLPLIFITVFGNN
ILPKSGNWMIQVKNAFGFVLLALPIFLISRVFPEIEMPLWFSLAFAFSLWLLYQFRNNKG
VWVFTFILGVMGYLYYSYAMNRHTPAHQTTSLSQFERITSYAQLQQVLSKNPNSLAMLDL
YADWCVACKEFETHTFSDVAVQKAFTDVLLLQVDMTKNSEANRELMQKLHVIGLPTLIFF
NQQGQEIEGSRITGFMQASPFVDWLQKMKSIQPISQ
>sp|Q7MZX2|DSBD_PHOLL Thiol:disulfide interchange protein DsbD OS=Photorhabdus luminescens subsp. laumondii (strain TT01) GN=dsbD PE=3 SV=1
MIKRTLMLFLLLCSPLLTPAAANALFEQPGQNPYLPVDQAFMFDFQQKGDKLTLDWQIKP
GYYLYHKQLHIEPQQATLGKITLPQGTAHRDEFFGETEVYFQQLIVNVPVTKANNNSNIV
VTYQGCAAAGYCYPPETRLVPLSAVIPSKTTDAISAEPVHKTPESASNDQQHLPFSPLWA
ILIGIGIAFTPCVLPMYPLISSIILGSQRPKSLKQIFWLALSYVQGMAVTYTLLGLIVAA
AGLQFQAALQHPYVLIGLSVLFILLALSMFGLYSLQLPSAVQTRLVNWSNQQKNGSLFGV
FAMGALAGLICSPCTTAPLSAILLYIAQSGNTVAGGLTLYLYALGMGLPLIAVTLFGHKL
LPRSGPWMQYVKEAFGFIILALPVFLLERVIGDAWGIRLWSLLAVSFLGWGFVLTIRSQN
GWVRVIQLILLILMLIATRPLQDWFWGTTVTQQSQHSLNFRQINNWQELEQIMTQNSHKT
VMLDFYADWCTACKEFEKYTFSDPQVQSQLGDTLLLQANVTNNSPQQKQLLEKLSVRGLP
TILFFDSQGKEIPDSRVNGFMDATRFNEHLQHLPK
>sp|Q15ZS2|DSBD_PSEA6 Thiol:disulfide interchange protein DsbD OS=Pseudoalteromonas atlantica (strain T6c / ATCC BAA-1087) GN=dsbD PE=3 SV=1
MKLIASFSIFMLMSIWSFASLGQSNSFDSLFSNEPEFLKVDQAFVFDYVQNGDQLVVTWD
IADDYYLYQQQFKAVSKNASLGEPIFPTGKMKEDEFFDEPQEVYYHKVSVTYPILQSQDD
SAVKIRYQGCAEAGLCYPPTTQVVYLNAVNASDDLSNTDEASVESSGSVSQQFELADLLT
GDQSLIWVLLIFLALGVGLAFTPCVFPMYPILSGIVIGQGKSISTSRAFVLSFVYVQGMA
LTYSLLGLVVASAGVQFQAALQHPIILGALIVVFALLALVMFGAWEFQLPSSWQEKLNGV
SNQQKSGSYLGVLLMGAISGLVASPCTTAPLTGILLYIAQTSDLLLGFSALYALSLGMGI
PLILFGITGGKLLPKAGAWMNIIKVTFGFMMLAVALMFVERLVSHMATDILWSLLGLVTF
SYFYVMNQASSVTFGKGVRALVIFIGLFASAMYGYQTIFGQTSSVAGHTEQSHPRFEVVK
NLDDFEQKLAAANAQGKTVMVDLYADWCVACKEFEKYTFPDTQVVDALSNTVWMQIDLTD
NTATNIAFQEHFSILGLPTILFFDLQGKEISGSRVTGFMQASAFAAHAKNIL
>sp|Q4K909|DSBD_PSEF5 Thiol:disulfide interchange protein DsbD OS=Pseudomonas fluorescens (strain Pf-5 / ATCC BAA-477) GN=dsbD PE=3 SV=1
MRRLFLLLFMLFTTLAHAGNNPFEVKPDFLPVGKAFVFTSERLPSGETQLFWQIADGYYL
YQKRLKFDGVAPELQPTLPAGEDHSDEFFGQQTVYRQGLEVKLPAAASGKVKLGWQGCAD
AGLCYPPQTLEVDLGGAPAVAASNVATTSNGSAQDQLLANDLQHKSWGLGLLAFFGFGLL
LAFAPCSLPMLPILAGMVVGSGASPRRGLALASSYVLCMALVYAGMGVIAALLGSNLQAW
LQQPWVLGSFAALFVLLSLPMFGFFELQMPALLRDRLEGASRQRQGGSLIGCGILGALSA
LLVGPCMTAPLAGGLLYIAQTGNALFGGLALFALGLGIGLPLLLLVTLGNRFLPKPGPWM
NLLKGVFGILFLGTAIYMLRPVLNPGLWMGLWGALALVVAYCAWQQRAIAGRLLHLFGAG
ALLFAAWGGMLLVGAAGGGDDLWRPLKVYRGGPVANSVTAHDAFTTVKSPAELQGALDSA
RAQGQWVLLDYYADWCVSCKIMEKTVFGQPQVLEALKDVRLLRLDVTLDNADGRELLSRY
KVPGPPSMLWIGPDGSERRSQRITGEVDANAFLQRWTQTREAR
>sp|Q9KJZ3|DSBD_PSEUK Thiol:disulfide interchange protein DsbD OS=Pseudomonas sp. (strain JR1 / K1) GN=dsbD PE=3 SV=1
MRRLFLFFALLISGVAQAGTNPFETKPDFLPVGKAFVFTSERLESGETQLYWQIADGYYL
YQKRLKFDGLPAEQHPALPEGETHSDEFFGEQQVYRQGLELKIAAGATGQIKVGFQGCAD
AGLCYPPHTQVVDLGGYLRYRCDRRSTGPSPGQRLQQRALGWSLLVFFGLGLLLAFTPCS
LPMLPILAGLIVGSGATPKRGFALATSYVVSMALVYAAMGVLAAMLGANLQALLQNPWLL
GSFAAVFVLLALPMFGFFELQLPVAVRDRLENVSRNQRGGSLFGAGVLGALSGLLVGPCM
TAPLAGALLYIAQSGNALHGGLILFAMGIGIGVPLLLLVTVGNRFLPKPGAWMNLLKGVF
GFLFLATALLMLRPVLDESLWIGLCGGLLLIAAYSAWKQSEGFGRVAHVFGASSLLLGVW
GSLLMIGAAGGSDDLMKPLQVYSASNSSSAANPVSHDAFTTIKDPAALQRELDEAQAQGQ
WVLLDYYADWCVSCKVMEKQVFGKAHVMEALSDVRLLRLDVTADNAASRELLGRYKVPGP
PSLLWIGADGIERRSQRITGEVDAGTFLQRWTTTRDAH
>sp|Q8XV41|DSBD_RALSO Thiol:disulfide interchange protein DsbD OS=Ralstonia solanacearum (strain GMI1000) GN=dsbD PE=3 SV=1
MTLSAFLPLRRLLQLGLLLVAMATLALPARAADDFLPPEQAFRFSAVQIDGQTVEVKFAI
ADGYYMYRERLAVAADPATVTFAPLELPPGKVKFDDTFNKDVETYRHALVFRVKAREAAS
PFSLIVTSQGCADQGVCYPPMKSRFRVEPAAASPAPPAAPLEAAGSSDALGGRIASTLGG
GNLGAIAVLFLGLGLLLTFTPCVLPMLPILSAIVVGEHATRMRAAAVSVAYVLGMAVVYT
AVGVAAGLAGQGLQAALQNAWVLGAFAALMVVLSLAMFGLYELQLPAAWRHRLTQASNRL
SGGQVAGAAVMGALSALIVSPCVTPALAGALAYIAQTGNAMVGGAALFSMSIGMGVPLVL
VGVGAGNLLPRAGYWLVVTKAIFGFILLGVALWIVQPVLPAWLAMVAWAVLLIAAAVFLR
TFDSLPADAGPLPRLGKVVGVVLALAGAVQLVGVAAGGRDPLQPLAGVMRASAGAQPDAR
GVVFQRVKSVSEVDEAVRAATATGRPVMLDFYADWCVSCKEMERLTFTDARVRAALADVV
LLQADVTADGADDRALLKRFSLFGPPATIFFDAQGNQAPVRVVGFERAETFLASLRRALG
TAQAKPST
>sp|Q57GQ5|DSBD_SALCH Thiol:disulfide interchange protein DsbD OS=Salmonella choleraesuis (strain SC-B67) GN=dsbD PE=3 SV=1
MAQRIFTLILLLCSTSAFAGLFDAPGRSQFVPADRAFVFDFQQNQHDLTLSWQVKEGYYL
YRKQISITPTKADIAAVQLPAGVWHEDEFYGKSEIYRKRLNVPVTVNQAAAGATLTVTYQ
GCADAGFCYPPETKTVPLSEVAAAIDATPTPAVTQTGETSKPAAQLPFSALWALLIGIGI
AFTPCVLPMYPLISGIVLGGRQRLSTGRALLLAFIYVQGMALTYTALGLVAAAAGLQFQA
ALQHPYVLIGLAIVFTLLALSMFGLFTLQLPSSLQTRLTLMSNRQQGGSPGGVFVMGAIA
GLICSPCTTAPLSAILLYIAQSGNMWLGGGTLYLYALGMGLPLMLVTVFGNRLLPKSGPW
MAHVKTAFGFVILALPVFLLERIIGEAWGLRLWSLLGVAFFGWAFITSLQARRAGMRIVQ
IILLAAALISVRPLQDWAFGSPSAQAPAHLNFTAISTVDELNQALAQAKGNPVMLDFYAD
WCVACKEFEKYTFSDPRVQQALGDTVLLQANVTANNAQDVALLKHLQVLGLPTILFFDAQ
GQEQPQARVTGFMDAATFSAHLHDRQP
>sp|Q5PIQ0|DSBD_SALPA Thiol:disulfide interchange protein DsbD OS=Salmonella paratyphi A (strain ATCC 9150 / SARB42) GN=dsbD PE=3 SV=1
MAQRIFTLILLLCSTSAFAGLFDAPGRSQFVPADRAFVFDFQQNQHDLTLSWQVKEGYYL
YRKQISITPTKADIAAVQLPAGVWHEDEFYGKSEIYRKRLNVPVTVNQAAAGATLTVTYQ
GCADAGFCYPPETKTVPLSEVAAAIDATPTPAVTQTGETSKPAAQLPFSALWALLIGIGI
AFTPCVLPMYPLISGIVLGGRQRLSTGRALLLAFIYVQGMALTYTALGLVVAAAGLQFQA
ALQHPYVLIGLAIVFTLLALSMFGLFTLQLPSSLQTRLTLMSNRQQGGSPGGVFVMGAIA
GLICSPCTTAPLSAILLYIAQSGNMWLGGGTLYLYALGMGLPLMLVTVFGNRLLPKSGPW
MAHVKTAFGFVILALPVFLLERIIGEAWGLRLWSLLGVAFFGWAFITSLQARRAWMRIVQ
IILLAAALISVRPLQDWAFGSPSAQAPAHLNFTAISTVDELNQALAQAKGKPVMLDFYAD
WCVACKEFEKYTFSDPRVQQALGDTVLLQANVTANNAQDVALLKHLQVLGLPTILFFDAQ
GQEQPQARVTGFMDAATFSAHLHDRQP
>sp|Q8Z1A8|DSBD_SALTI Thiol:disulfide interchange protein DsbD OS=Salmonella typhi GN=dsbD PE=3 SV=1
MAQRIFTLILLLCSTSAFAGLFDAPGRSQFVPADRAFVFDFQQNQHDLTLSWQVKEGYYL
YRKQISITPTKADIAAVQLPAGVWHEDEFYGKSEIYRKRLNVPVTVNQAAAGATLTITYQ
GCADAGFCYPPETKTVPLSEVAAAIDATPTPAVTQTGETSKPAAQLPFSALWALLIGIGI
AFTPCVLPMYPLISGIVLGGRQRLSTGRALLLAFIYVQGMALTYTALGLVVAAAGLQFQA
ALQHPYVLIGLAIVFTLLALSMFGLFTLQLPSSLQTRLTLMSNRQQGGSPGGVFVMGAIA
GLICSPCTTAPLSAILLYIAQSGNMWLGGGTLYLYALGMGLPLMLVTVFGNRLLPKSGPW
MAHVKTAFGFVILALPVFLLERIIGEAWGLRLWSLLGVAFFGWAFITSLQARRAWMRIVQ
IILLAAALISVRPLQDWAFGSPSAQAPAHLNFTAISTVDELNQALAQAKGKPVMLDFYAD
WCVACKEFEKYTFSDPRVQQVLGDTVLLQANVTANNAQDVALLKHLQVLGLPTILFFDAQ
GQEQPQARVTGFMDAATFSAHLHDRQP
>sp|Q8ZKC3|DSBD_SALTY Thiol:disulfide interchange protein DsbD OS=Salmonella typhimurium (strain LT2 / SGSC1412 / ATCC 700720) GN=dsbD PE=3 SV=1
MAQRIFTLILLLCSTSAFAGLFDAPGRSQFVPADRAFVFDFQQNQHDLTLSWQVKEGYYL
YRKQISITPTKADIAAVQLPTGVWHEDEFYGKSEIYRKRLNVPVTVNQAAAGATLTVTYQ
GCADAGFCYPPETKTVPLSEVAAAIDATPTPAVTQTSETSKPAAQLPFSALWALLIGIGI
AFTPCVLPMYPLISGIVLGGRQRLSTGRALLLAFIYVQGMALTYTALGLVVAAAGLQFQA
ALQHPYVLIGLAIVFTLLALSMFGLFTLQLPSSLQTRLTLMSNRQQGGSPGGVFVMGAIA
GLICSPCTTAPLSAILLYIAQSGNMWLGGGTLYLYALGMGLPLMLVTVFGNRLLPKSGPW
MAHVKTAFGFVILALPVFLLERIIGEAWGLRLWSLLGVAFFGWAFITSLQARRAWMRIVQ
IILLAAALISVRPLQDWAFGSPSAQAPAHLNFTAISTVDELNQALAQAKGKPVMLDFYAD
WCVACKEFEKYTFSDPRVQQALGDTVLLQANVTANNAQDVALLKHLQVLGLPTILFFNTQ
GQEQPQSRVTGFMDAATFSAHLHDRQP
>sp|Q31T72|DSBD_SHIBS Thiol:disulfide interchange protein DsbD OS=Shigella boydii serotype 4 (strain Sb227) GN=dsbD PE=3 SV=1
MAQRIFTLILLLCSTSVFAGLFDAPGRSQFVPADQAFAFDFQQNQHDLNLTWQIKDGYYL
YRKQIRITPEHAKIADEQLPQGVWHEDEFYGKSEIYRDRLTLPVTINQASAGATLTVTYQ
GCADAGFCYPPETKTVPLSEVVANNAASQPVSVSQQEQHTAQLPFSALWALLIGIGIAFT
PCVLPMYPLISGIVLGGKQRLSTARALLLTFIYVQGMALTYTALGLVVAAAGLQFQAALQ
HPYVLIGLAIVFTLLAMSMFGLFTLQLPSSLQTRLTLMSNRQQGGSPGGVFVMGAIAGLI
CSPCTTAPLSAILLYIAQSGNMWLGGGTLYLYALGMGLPLMLITVFGNRLLPKSGPWMEQ
VKTAFGFVILALPVFLLERVIGDVWGLRLWSALGVAFFGWAFITSLQAKRGWMRVVQIIL
LAAALVSVRPLQDWAFGATHTAQTQTHLNFTQIKTVDELNHALVEAKGKPVMLDLYADWC
VACKEFEKYTFSDPQVQKALADTVLLQANITANDAQDVALLKHLNVLGLPTILFFDGQGQ
EHPQARVTGFMDAETFSAHLRDRQP
>sp|Q328D2|DSBD_SHIDS Thiol:disulfide interchange protein DsbD OS=Shigella dysenteriae serotype 1 (strain Sd197) GN=dsbD PE=3 SV=1
MAQRIFTLILLLCSTSVFAGLFDAPGRSQFVPADQAFTFDFQQNQHDLNLTWQIKDGYYL
YRKQIRITPEHAKIADVQLPQGVWHEDEFYGKSEIYRDRLTLPVTINQASAGATLTVTYQ
GCADAGFCYPPETKTVPLSEVVANNAAPQPVSVPQQEQPTAQLPFSALWALLIGIGIAFT
PCVLPMYPLISGIVLGGKQRLSTARALLLTFIYVQGMALTYTALGLVVAAAGLQFQAALQ
HPYVLIGLAIVFTLLAMSMFGLFTLQLPSSLQTRLTLMSNRQQGGSPGGVFVMGAIAGLI
CSPCTTAPLSAILLYIAQSGNMWLGGGTLYLYALGMGLPLMLITVFGNRLLPKSGPWMEQ
VKTAFGFVILALPVFLLERVIGDIWGLRLWSALGVAFFGGAFITSLQAKRGWMRVVQIIL
LAAALVSVRPLQDWAFGATHTAQTQTHLNFTQIKTVDELNQALVEAKGKPVMLDLYADWC
VACKEFEKYTFSDPQVQKALADTVLLQANVTANDAQDVALLKHLNVLGLPTILFFDGQGQ
EHPQARVTGFMDAETFSAHLRDRQP
>sp|Q0SXE3|DSBD_SHIF8 Thiol:disulfide interchange protein DsbD OS=Shigella flexneri serotype 5b (strain 8401) GN=dsbD PE=3 SV=1
MAQRIFTLILLLCSTSVFAGLFDAPGRSQFVPADQAFAFDFQQNQHDLNLTWQIKDGYYL
YRKQIRITPEHAKIADVQLPQGVWHEDEFYGKSEIYRDRLTLPVTINQASAGATLTVTYQ
GCADAGFCYPPETKTVPLSEVVANNAASQPVSVSQQEQHTAQLPFSALWALLIGIGIAFT
PCVLPMYPLISGIVLGGKQRLSTARALLLTFIYVQGMALTYTALGLVVAAAGLQFQAALQ
HPYVLIGLAIVFTLLAMSMFGLFTLQLPSSLQTRLTLMSNRQQGGSPGGVFVMGAIAGLI
CSPCTTAPLSAILLYIAQSGNMWLGGGTLYLYALGMGLPLMLITVFGNRLLPKSGPWMEQ
VKTAFGFVILALPVFLLERVIGDVWGLRLWSALGVAFFGWAFITSLQAKRGWMRVVQIIL
LAAALVSVRPLQDWAFGATHTAQTQTHLNFTQIKTVDELNQALVEAKGKPVMLDLYADWC
VACKEFEKYTFSDPQVQKALADTVLLQANVTANDAQDVALLKHLNVLGLPTILFFDGQGQ
EHPQARVTGFMDAETFSAHLRDRQP
>sp|Q3YUK4|DSBD_SHISS Thiol:disulfide interchange protein DsbD OS=Shigella sonnei (strain Ss046) GN=dsbD PE=3 SV=1
MAQRIFTLILLLCSTSVFAGLFDAPGRSHFVPADQAFAFDFQQNQHDLNLTWQIKDGYYL
YRKQIRITPEHAKIADVQLPQGVWHEDEFYGKSEIYRDRLTLPVTINQASAGATLTVTYQ
GCADAGFCYPPETKTVPLSEVVANNAASQPVSVPQQEQHTAQLPFSALWALLIGIGIAFT
PCVLPMYPLISGIVLGGKQRLSTARALLLTFIYVQGMALTYTALGLVVAAAGLQFQAALQ
HPYVLIGLAIVFTLLAMSMFGLFTLQLPSSLQTHLTLMSNRQQGGSPGGVFVMGAIAGLI
CSPCTTAPLSAILLYIAQSGNMWLGGGMLYLYALGMGLPLMLITVFGNRLLPKSGPWMEQ
VKTAFGFVILALPIFLLERVIGDIWGLRLWSALGVAFFGWAFITSLQAKRGWMRVVQIIL
LAAALVSVRPLQDWAFGATHTAQTQTHLNFTQIKTVDELNQALVEAKGKPVMLDLYADWC
VACKKFEKYTFSDPQVQKALADTVLLQANVTANDAQDVALLKHLNVLGLPTILFFDGQGQ
EHPQARVTGFMDAETFSAHLRDRQP
>sp|Q2NW99|DSBD_SODGM Thiol:disulfide interchange protein DsbD OS=Sodalis glossinidius (strain morsitans) GN=dsbD PE=3 SV=1
MAQRRFTLILLACLTCLPLLPAHAALFGNSHGNQFIPAEQAFRFDFRQQGSQLTLSWDIH
PGYYLYRQQIRLEPVNATLGAFTLPAGSRHHDEFYGDDVAIYRDELNITLPLAQAQNDSQ
LRVTWQGCAEAGFCYPPETQVIPLSAIAAAPPSGTGIGSTALIPAPPPAGGQGIITPAPP
PQSNNLPFSPLWALLIGIGIAFTPCVLPMYPLISAVILGNRLQLSTARVLLLAVVYVMGM
AITYTLLGVAVAAAGLQFQAVLQQPALLIGLAALFILLALSMFGVFTLQLPSALQTHLAL
WSNRQRQGTLPGVFIMGALAGLFCSPCTTAPLSAILLYIAQSGNLWFSGFTLWLYAVGMG
IPLILVALFGHRLLPKRGPWMQQVKQGFGFVILALPVFLLERVLGDSWGTRLWSLLGVAF
FGWGFLLCLQARWRGARWLAVLMLGLTLISARPLQDWLWGAPADMTSTTGAAPVFQPVQT
LAQITQALNAAPGKPVMLDLYADWCVACKEFDKYTFRDPAVVEQMSRFTLLQADVTANAP
VQRMLLGQLQVIGLPTILFFDSRGHEIPGSRLTGYMNAADFTRHLRKLAP
>sp|Q9KNN1|DSBD_VIBCH Thiol:disulfide interchange protein DsbD OS=Vibrio cholerae serotype O1 (strain ATCC 39315 / El Tor Inaba N16961) GN=dsbD PE=3 SV=1
MRTLILCFSLLFALLTQPAWAIFGNNAGNNTGTASFAPTQNRFVPVDEAFPFNAFQQGST
LFIDWQVKEGYYLYQDRISISGENLEIGEYSLTEGEPYHDEFFGDVKIYTTPLSVPLPLV
AYQSGAKVIVQYQGCAKAGFCYPPETRVIDITPFNAESNRVIEPKTNTSTQTTLPQTDNA
PTSAQDSLANKLAQNWWTPLLFLALGVGLAFTPCVLPMYPILTSIVLGGAQLTQRRALLL
SVIYVQGMALTYTLLGLVVASAGLQFQAALQHPYVLMGLSVLFVALALSMFGLYSLQLPS
GVQTWLNSLSNAQQGGSLPGVFAMGAISGLVCSPCTTAPLSGALLYVAQSGDLLTGAVAL
YALAIGMGIPLILVAVFGNKLLPKAGNWMERVKTLFGFVLLAAPIFLLERIVPEFWSSVL
WSALGLAAFGWLYHVKNSLPFGGWKQSLIGIVAILGLLASAQPLLNHWLAPTQTAQQVKQ
IQFTRIANLSELQSALAEAKAQGKSVMLDFYADWCVACKEFEKYTFHAKQVENKLSGFVL
LQADVTKNQPQDIELLKALNVLGLPTIEFWNAQGEPVPNARITGFMAEQPFLDHLTQQGL
>sp|Q87KW0|DSBD_VIBPA Thiol:disulfide interchange protein DsbD OS=Vibrio parahaemolyticus serotype O3:K6 (strain RIMD 2210633) GN=dsbD PE=3 SV=1
MRALLSVLLLGLITFSTPSLALFGKDQFNNSQNNSFGSSNDSFVPVDQAFPFNFYQQDDK
LMLDWQVRDGYYLYQERLSVSGENISLGELQMENGTPHKDEFFGDVHIYTTPLFVNVPLD
EWQEGARVIVQYQGCAKAGFCYPPETRIIPIDAFTASIADSAVATKPTQSTANNNQTNAT
SPTASTSVSSNNTPAPVTEQDSLAANLADNWWTPLLFLALGVGLAFTPCVLPMYPILTSI
VLGSGKLSQRRALGLSLVYVQGMALTYTLLGLVVASAGMQFQAAMQHPYVLIGLSILFVT
LALSMFGVYTLQLPSSVQTWLNNLSNKQQGGSSAGVFAMGAISGLVCSPCTTAPLSGALL
YVAQSGDLLTGGIALYALAMGMGIPLILVAVFGNKLLPKAGGWMDRVKTLFGFILLAAPI
FLLERILPEMWSTALWSALGIAAFGWLYHIKNSLEFGGWKQSAIGIIAVLGLFASAQPAL
NYWFGNHETQAQQTTVSFTRIANVAELEEQLALAKAAGKPVMLDFYADWCVACKEFEKYT
FHDPKVEAKLQDFVLLQADVTKNQVQDIELLKHMNVLGLPTIEFWDAKGEHVSNARLTGF
MQAEPFLEHINRF
>sp|Q8DCZ0|DSBD_VIBVU Thiol:disulfide interchange protein DsbD OS=Vibrio vulnificus (strain CMCP6) GN=dsbD PE=3 SV=1
MRALLTFFVAGLLVLSSPAMALFGNNQNSSFASGSNDFVPVDQAFPFNYFQQDHRITLDW
QVKEGYYLYQQRLSFSAENVVLGDIQMENGQPYRDEFFGDVNIYTNPLFVNIPMQDWQPG
AKLIVQYQGCAKAGFCYPPETRVIDITSFTNGDMAPATMPTQTANPLDTSTPQPLTQQDQ
LASGLADNWWTPLLFLALGVGLAFTPCVLPMYPILTSIVLGSGKLSQRRALGLSLVYVQG
MALTYTLLGLVVASAGLQFQAAMQHPYVLIGLSILFVTLALSMFGVYTLQLPSSVQTWLN
NLSNKQQGGSSAGVFAMGAISGLVCSPCTTAPLSGALLYVAQSGDLLTGGVALYALAMGM
GIPLILVAVFGNKLLPKAGGWMDRVKTLFGFVLLAAPIFLLERILPEMWSTALWSALGIA
AFGWLYHVKNSLEFGGWKQSAVGIIAVLGLFASAQPALNYWFTDSSQQTQTSEVSFIKIR
NVEELQQQLALAKQAKKPVMLDFYADWCVACKEFEKYTFHDPAVAAQLKQFVLLQADVTR
NQAQDIELLQAQQVLGLPTIDFWDAQGNPVSNARLTGFMQAAPFLEHIQRISN
>sp|Q7MGV6|DSBD_VIBVY Thiol:disulfide interchange protein DsbD OS=Vibrio vulnificus (strain YJ016) GN=dsbD PE=3 SV=1
MRALLTFFVAGLLVLSSPAMALFGNNQNSSFASGSNDFVPVDQAFPFNYFQQDHRITLDW
QVKEGYYLYQQRLSFSAENVVLGDIQMENGQPYRDEFFGDVNIYTNPLFVNIPMQDWQPG
AKLIVQYQGCAKAGFCYPPETRVIDIASFTNGDMAPATMPTQTASPLDTSTANTSTPQPL
TQQDQLASGLADNWWTPLLFLALGVGLAFTPCVLPMYPILTSIVLGSGKLSQRRALGLSL
VYVQGMALTYTLLGLVVASAGLQFQAAMQHPYVLIGLSILFVTLALSMFGVYTLQLPSSV
QTWLNNLSNKQQGGSSTGVFAMGAISGLVCSPCTTAPLSGALLYVAQSGDLLTGGVALYA
LAMGMGIPLILVAVFGNKLLPKAGGWMDHVKTLFGFVLLAAPIFLLERILPEMWSTALWS
ALGIAAFGWLYHVKNSLEFGGWKQSAVGIIAVLGLFASAQPALNYWFADSSQQAQTSEVS
FIKIRNVEELQQQLALAKQAKKPVMLDFYADWCVACKEFEKYTFHDPAVAAQLKQFVLLQ
ADVTRNQAQDIELLQAQQVLGLPTIDFWDAQGNPVSNARLTGFMQAAPFLEHIQRISN
>sp|A1JIN7|DSBD_YERE8 Thiol:disulfide interchange protein DsbD OS=Yersinia enterocolitica serotype O:8 / biotype 1B (strain 8081) GN=dsbD PE=3 SV=1
MAQRFITLILLLCSILLAPHSAQASLFGDNSSFGQKSSQSRFIPVDQAFAFDFRQQGDQL
ALSWQIHPDYYLYRQQIKIVPNNATFGAFTLPEGIAHRDEFYGEVAIFKQQLTLKIPITQ
AGERASVSVTYQGCAEAGFCYPPETRVVPLSAITAGSSAVTAPPIAAPATPAPAELPFSP
LWALLIGIGIAFTPCVLPMYPLISAIILGREKPHSQRRILLLAIVYVQGMALTYTLLGLV
VAAAGLQFQAALQHPYVLIGLSALFVLLALSMFGLYSLQLPSSLQTRLVQWSSSQRGGSL
AGVFAMGALAGLICSPCTTAPLSAILLYIAQSGNMLAGGGTLYLYALGMGIPLVIVTLFG
NKLLPRSGPWMQYVKEAFGFVILALPVFLLERVLGDVWGLRLWSLLAIAFFGWAFILSLK
AHSGWARAFQLLLLAALLIAARPLQDWAFGSPTQQSEIKHLAFKQVADLPQLQAALAQAK
GKPVMLDLYADWCVACKEFEKYTFSDEQVQRQLADTVLLQADVTANSAEHAALLKELNVL
GLPTILFFDAPGNEIPAARVTGFMNASGFLQHLQNLPR
>sp|Q1C0X4|DSBD_YERPA Thiol:disulfide interchange protein DsbD OS=Yersinia pestis bv. Antiqua (strain Antiqua) GN=dsbD PE=3 SV=1
MAQRFITLILLLCSVLLAPHSAQSSLFGENASFGTKNSQSRFIPVDQAFAFDFHQQGDQL
NLSWQIHPGYYLYRQQIKIVPQQAALGAFTLPEGITHHDEFYGEVEIFKQQLTLKIPITQ
AAEQASVSVTYQGCAEAGFCYPPETRVIPLDVVVAASTASGTAAVNSSATVNPPATTQPE
GDATPVPSTLPFSPLWALLIGIGIAFTPCVLPMYPLISAVILGREKPHSQRRILILAVVY
VQGMALTYTLLGLVVAAAGLQFQAALQHPYVLIGLSVLFVLLALSMFGLYSLQLPSSLQT
RLTQWSNSQRGGSLAGVFAMGALAGLICSPCTTAPLSAILLYIAQSGNMLAGGGTLYLYA
LGMGIPLVVVTLFGNKLIPRSGPWMQYVKEAFGFVILALPVFLLERVLGDVWGLRLWSLL
AVAFFGWAFVLSLKAHAGWVRVCQLLLLAALLIVARPLQDWAFNGNTQQNAVKHINFQPV
ANLPQLQAVLAQAQGKPVMLDLYADWCVACKEFEKYTFSDDKVQRQLANTLLLQADVTAN
NAEHATLLKKFNVLGLPTILFFDSQGNEITAARVTGFMDAAQFLQHLQNTPAVTK
>sp|Q8ZIY9|DSBD_YERPE Thiol:disulfide interchange protein DsbD OS=Yersinia pestis GN=dsbD PE=3 SV=1
MAQRFITLILLLCSVLLAPHSAQSSLFGENASFGTKNSQSRFIPVDQAFAFDFHQQGDQL
NLSWQIHPGYYLYRQQIKIVPQQAALGAFTLPEGITHHDEFYGEVEIFKQQLTLKIPITQ
AAEQASVSVTYQGCAEAGFCYPPETRVIPLDVVVAASTASGTAAVNSSATVNPPATTQPE
GDATPVPSTLPFSPLWALLIGIGIAFTPCVLPMYPLISAVILGREKPHSQRRILILAVVY
VQGMALTYTLLGLVVAAAGLQFQAALQHPYVLIGLSVLFVLLALSMFGLYSLQLPSSLQT
RLTQWSNSQRGGSLAGVFAMGALAGLICSPCTTAPLSAILLYIAQSGNMLAGGGTLYLYA
LGMGIPLVVVTLFGNKLIPRSGPWMQYVKEAFGFVILALPVFLLERVLGDVWGLRLWSLL
AVAFFGWAFVLSLKAHAGWVRVCQLLLLAALLIVARPLQDWAFNGNTQQNAVKHINFQPV
ANLPQLQAVLAQAQGKPVMLDLYADWCVACKEFEKYTFSDDKVQRQLANTLLLQADVTAN
NAEHATLLKKFNVLGLPTILFFDSQGNEITAARVTGFMDAAQFLQHLQNTPAVTK
>sp|Q1CEC8|DSBD_YERPN Thiol:disulfide interchange protein DsbD OS=Yersinia pestis bv. Antiqua (strain Nepal516) GN=dsbD PE=3 SV=1
MAQRFITLILLLCSVLLAPHSAQSSLFGENASFGTKNSQSRFIPVDQAFAFDFHQQGDQL
NLSWQIHPGYYLYRQQIKIVPQQAALGAFTLPEGITHHDEFYGEVEIFKQQLTLKIPITQ
AAEQASVSVTYQGCAEAGFCYPPETRVIPLDVVVAASTASGTAAVNSSATVNPPATTQPE
GDATPVPSTLPFSPLWALLIGIGIAFTPCVLPMYPLISAVILGREKPHSQRRILILAVVY
VQGMALTYTLLGLVVAAAGLQFQAALQHPYVLIGLSVLFVLLALSMFGLYSLQLPSSLQT
RLTQWSNSQRGGSLAGVFAMGALAGLICSPCTTAPLSAILLYIAQSGNMLAGGGTLYLYA
LGMGIPLVVVTLFGNKLIPRSGPWMQYVKEAFGFVILALPVFLLERVLGDVWGLRLWSLL
AVAFFGWAFVLSLKAHAGWVRVCQLLLLAALLIVARPLQDWAFNGNTQQNAVKHINFQPV
ANLPQLQAVLAQAQGKPVMLDLYADWCVACKEFEKYTFSDDKVQRQLANTLLLQADVTAN
NAEHATLLKKFNVLGLPTILFFDSQGNEITAARVTGFMDAAQFLQHLQNTPAVTK
>sp|A4TRR6|DSBD_YERPP Thiol:disulfide interchange protein DsbD OS=Yersinia pestis (strain Pestoides F) GN=dsbD PE=3 SV=1
MAQRFITLILLLCSVLLAPHSAQSSLFGENASFGTKNSQSRFIPVDQAFAFDFHQQGDQL
NLSWQIHPGYYLYRQQIKIVPQQAALGAFTLPEGITHHDEFYGEVEIFKQQLTLKIPITQ
AAEQASVSVTYQGCAEAGFCYPPETRVIPLDVVVAASTASGTAAVNSSATVNPPATTQPE
GDATPVPSTLPFSPLWALLIGIGIAFTPCVLPMYPLISAVILGREKPHSQRRILILAVVY
VQGMALTYTLLGLVVAAAGLQFQAALQHPYVLIGLSVLFVLLALSMFGLYSLQLPSSLQT
RLTQWSNSQRGGSLAGVFAMGALAGLICSPCTTAPLSAILLYIAQSGNMLAGGGTLYLYA
LGMGIPLVVVTLFGNKLIPRSGPWMQYVKEAFGFVILALPVFLLERVLGDVWGLRLWSLL
AVAFFGWAFVLSLKAHAGWVRVCQLLLLAALLIVARPLQDWAFNGNTQQNAVKHINFQPV
ANLPQLQAVLAQAQGKPVMLDLYADWCVACKEFEKYTFSDDKVQRQLANTLLLQADVTAN
NAEHATLLKKFNVLGLPTILFFDSQGNEITAARVTGFMDAAQFLQHLQNTPAVTK
>sp|Q66FE1|DSBD_YERPS Thiol:disulfide interchange protein DsbD OS=Yersinia pseudotuberculosis serotype I (strain IP32953) GN=dsbD PE=3 SV=1
MAQRFITLILLLCSVLLAPHSAQSSLFGENTSFGAKNSQSRFIPVDQAFAFDFHQQGDQL
NLSWQIHPGYYLYRQQIKIVPQQAALGAFTLPEGITHHDEFYGEVEIFKQQLTLKIPITQ
AAEQASVSVTYQGCAEAGFCYPPETRVIPLDVVVAASTASGTAAVNSSATVNPPATTQPE
GDATPVPSTLPFSPLWALLIGIGIAFTPCVLPMYPLISAVILGREKPHSQRRILILAVVY
VQGMALTYTLLGLVVAAAGLQFQAALQHPYVLIGLSVLFVLLALSMFGLYSLQLPSSLQT
RLTQWSNSQRGGSLAGVFAMGALAGLICSPCTTAPLSAILLYIAQSGNMLAGGGTLYLYA
LGMGIPLVVVTLFGNKLIPRSGPWMQYVKEAFGFVILALPVFLLERVLGDVWGLRLWSLL
AVAFFGWAFVLSLKAHAGWVRVCQLLLLAALLIVARPLQDWAFNGNTQQNAVKHINFQPV
ANLPQLQAVLAQAQGKPVMLDLYADWCVACKEFEKYTFSDDKVQRQLANTLLLQADVTAN
NAEHATLLNKFNVLGLPTILFFDSQGNEITAARVTGFMDAAQFLQHLQNTPAVTK
>sp|P0AA86|DSBE_ECOLI Thiol:disulfide interchange protein DsbE OS=Escherichia coli (strain K12) GN=dsbE PE=1 SV=1
MKRKVLLIPLIIFLAIAAALLWQLARNAEGDDPTNLESALIGKPVPKFRLESLDNPGQFY
QADVLTQGKPVLLNVWATWCPTCRAEHQYLNQLSAQGIRVVGMNYKDDRQKAISWLKELG
NPYALSLFDGDGMLGLDLGVYGAPETFLIDGNGIIRYRHAGDLNPRVWEEEIKPLWEKYS
KEAAQ
>sp|P58320|DSBG_ECO57 Thiol:disulfide interchange protein DsbG OS=Escherichia coli O157:H7 GN=dsbG PE=3 SV=1
MLKKILLLALLPAIAFAEELPAPVKAIEKQGITIIKTFDAPGGMKGYLGKYQDMGVTIYL
TPDGKHAISGYMYNEKGENLSNTLIEKEIYAPAGREMWQRMEQSHWLLDGKKDAPVIVYV
FADPFCPYCKQFWQQARPWVDSGKVQLRTLLVGVIKPESPATAAAILASKDPAKTWQEYE
ASGGKLKLNVPANVSTEQMKVLSDNEKLMDDLGANVTPAIYYMSKENTLQQAVGLPDQKT
LNIIMGNK
>sp|P77202|DSBG_ECOLI Thiol:disulfide interchange protein DsbG OS=Escherichia coli (strain K12) GN=dsbG PE=1 SV=2
MLKKILLLALLPAIAFAEELPAPVKAIEKQGITIIKTFDAPGGMKGYLGKYQDMGVTIYL
TPDGKHAISGYMYNEKGENLSNTLIEKEIYAPAGREMWQRMEQSHWLLDGKKDAPVIVYV
FADPFCPYCKQFWQQARPWVDSGKVQLRTLLVGVIKPESPATAAAILASKDPAKTWQQYE
ASGGKLKLNVPANVSTEQMKVLSDNEKLMDDLGANVTPAIYYMSKENTLQQAVGLPDQKT
LNIIMGNK
>sp|Q9I106|DSBG_PSEAE Thiol:disulfide interchange protein DsbG OS=Pseudomonas aeruginosa (strain ATCC 15692 / PAO1 / 1C / PRS 101 / LMG 12228) GN=dsbG PE=3 SV=1
MRLPRNLITLGLGLTLLNAGLATAAEELPAPIRMVQEKGARILGSFDAPDGLRGYAAEYQ
NQGMALYLTPDGKHVLTGHLFDAQGKDLSREPLERLVYAPLAKEMWQKMEQSAWIADGRA
DAPRVVYLFSDPNCPYCTMFWEQARPWVDAGKVQLRHIMVGIIREDSEAKSAALLASKDP
QKALHDHEQAGKASTLKPLAKIPAAVRKQLAGNMELMESMGAAATPAIFYLNAEGRMQQQ
QGAPQPDQLAEILGPR
>sp|P29897|MAUF_PARDE Methylamine utilization protein MauF OS=Paracoccus denitrificans GN=mauF PE=4 SV=2
MVSVEDLHGLSAGQASVPDCKLFPQSPSAATRIAVLLAAALAGAAGGVALASAAGPQPLW
AVLGAAAVAGGLLSTWSPCGYSSISLLRPDGRGLRAVAGWLPTFAMHGAGYGLGALMLGG
LLGGIGLIAGFSGFGSTALLVLGLVGLAYGAHQLDFLRVPYPQRRAQVPHDARQRFPKWV
IGGLYGLSLGLDYLTYVQTPLLYMMTLAAVFTGNIAHAIAIVALFNLGRFLPVAVNALPI
PDYRVQAWLARHQENAALADGAILTALGAGFTVLALI
>sp|Q56463|MAUF_PARVE Methylamine utilization protein MauF OS=Paracoccus versutus GN=mauF PE=2 SV=1
MASLDNFDMAAGRTDGVADCVAFPGRFSTWTRALILAASAAGGGAAALAMDAAHVALVLG
LAAFAGGLLSTWSPCGYSSISLLRPTGKGARAVLDWLPTFATHGLGYALGALILGTLLGA
IGGIAGLSGFATSFGLGLLAVIGLAYGAHQLDFLRVPYPQRRAQVPHDARQRFPKWVVGG
LYGLSLGLDYLTYVQTPLLYLVTAAAVLSGNVAEAVALIAIFNLGRYLPVAVNLLPVTDY
QIQSWLGRNQERAAIADGAILTAVGAAFAMLALA
>sp|P30344|MER4_STRLI Mercury resistance probable Hg transport protein OS=Streptomyces lividans PE=4 SV=1
MNGLLALAFAAGMLAPVNPCGFALLPAWITAALGDSDASPLPVRLTRALRSGAALTLGFA
GTLAAAGLIVSAGARALIQAAPWLGLATGILLLLLGAVMLTGRTPSLRLHLTTSTRRSAG
PPTARRMAAFGVGYAAASLSCTFGVLLAVIAQAQATASFAGLLAVFAAYAAGSAAVLLLV
AVTTAAAGAALTRKITALARHGTRITAAVLVLTGAYLAWYWYPAATGGATTAAPGGGLAT
FSATATAWIQAHTTAIAVTAVVVVLAVAAAAIRHRTRQPARHSTPTGTAPSAAAADDCCA
PLPVPTPASTDRDSDGHCC
>sp|P44202|Y1454_HAEIN Putative cytochrome c-type biogenesis protein HI_1454 OS=Haemophilus influenzae (strain ATCC 51907 / DSM 11121 / KW20 / Rd) GN=HI_1454 PE=3 SV=1
MLDQQLLIGTVFLAGLASFLSPCIFPIIPIYFGILSKGGKKVLNTFLFILGLSLTFVSLG
FSFGFLGNILFSNTTRIIAGVIVIILGIHQLGIFKIGLLERTKLVEIKTSGKSTALEAFV
LGLTFSLGWTPCIGPILASVLALSGDEGSALYGASMMFVYVLGLATPFVLFSFFSDSLLK
RAKGLNKHLDKFKIGGGILIIVMGILLITNNFS
>sp|P51364|YCXN_PORPU Putative cytochrome c-type biogenesis protein dbsD-like OS=Porphyra purpurea PE=3 SV=1
MKPDVLLYNSQHLINNITLYQLNHINIASFSFVFFSGLFTSFSPCLISILPICIMYISGE
GQKLSQIDKLKNLFFFCLGAISSFTTLGLIATLLAKTYSQLFNGIPVISALVIIYMGFSL
LNIVPLSTNNLNTRINNTNQNIKMYLSGVGIGLAISSCSTPIFVTLLIWVTSNHNLFIGL
IFILIYSIGYIFPIIIGSLFSSRFLTTASSPFLNNLWAPFSGTILLSAGTFSLFSSILKY
>sp|Q1XDC3|YCXN_PORYE Putative cytochrome c-type biogenesis protein dbsD-like OS=Porphyra yezoensis PE=3 SV=1
MKLDLFVYNSQHFVNNITLYQLNHLNSTSFSFIFLSGLFTSLSPCIISILPVCILYIAGE
TQKLNPINKTKNLFLFCLGTISSFITLGILATLITKTYSQFFNGIPTISAVVIIYMGLNL
LNIVHINSPKFNGLVTNNNYNFKMYLSGVGIGIAISSCSTPIFVTLLVWINSTQKIFTGL
IFILIYSIGYIFPIIIGSIFSTSFLKLTESLSGIIMAPSVELCY
