# Supplementary material for: Identification of the type II cytochrome c maturation pathway in anammox bacteria by comparative genomics
Source: BMC Microbiol. 2013 Nov 23;13:265. doi: 10.1186/1471-2180-13-265 (PMC4222556; doi:10.1186/1471-2180-13-265)
Supplement: Additional file 1 — Reference protein datasets for cytochrome c maturation Systems (I-III) and thioredoxin dataset for System II. [file 1471-2180-13-265-S1.zip › System_III/CC1HL.fas]

>sp|Q00873|CYT2_YEAST Cytochrome c1 heme lyase OS=Saccharomyces cerevisiae (strain ATCC 204508 / S288c) GN=CYT2 PE=1 SV=1
MMSSDQQGKCPVDEETKKLWLREHGNEAHPGATAPGNQLECSANPQDNDKTPEYHTTVDL
SQSREVSTIPRTNSDRNWIYPSEKQFYEAMMKKNWDPNSDDMKVVVPLHNSINERVWNYI
KSWEDKQGGEACGGIKLTNFKGDSKKLTPRAWFRSRILHLAKPFDRHDWQIDRCGKTVDY
VIDFYSTDLNDANSQQQPLIYLDVRPKLNSFEGFRLRFWKSLGF
>sp|O13962|YE42_SCHPO Putative cytochrome c1 heme lyase OS=Schizosaccharomyces pombe (strain 972 / ATCC 24843) GN=SPAC24C9.02c PE=2 SV=1
MQPEQLNQEEESKCPVPPEVRDAWLKSHGGKKPSEVHDTPHPTMLPTEREISTIPKVVTE
SDSGKEEKWIYPSQQMFFDAMKRKNWNPHPEDMKTIVPIHNAVNERAWQDILQWEQGWGS
EKCGGPKLERFDGNVKKLTPKARILNLLGYNKPFDRHDWLVNRCGRKVAYVIDFYNGPTV
NGTPSIYLDVRPKLSVHGAWMRVYRWTNEHFSQNSK
