# Supplementary material for: Identification of the type II cytochrome c maturation pathway in anammox bacteria by comparative genomics
Source: BMC Microbiol. 2013 Nov 23;13:265. doi: 10.1186/1471-2180-13-265 (PMC4222556; doi:10.1186/1471-2180-13-265)
Supplement: Additional file 1 — Reference protein datasets for cytochrome c maturation Systems (I-III) and thioredoxin dataset for System II. [file 1471-2180-13-265-S1.zip › System_III/Cyc2p.fas]

>sp|P38909|CYC2_YEAST Cytochrome c mitochondrial import factor CYC2 OS=Saccharomyces cerevisiae (strain ATCC 204508 / S288c) GN=CYC2 PE=1 SV=3
MLWKNYVLSSSRITRRLHKSPRKSSFSKNFFITGCLLTVGAVSSYLTYRYTSERENKHEL
SPSYFVKYKISHKRDIDSSHFLLEVTPLFKQKVNIWSLMTAENLWSVEIKQPEVMVVRNY
TPLPLKFNPASKEIEILKDGDNADGKLSFYIKKYENGEVARWLHHLPKGHIIEIRGPFID
YEFPHLPNELKRSRDCLYMDNRNERGNNVRENSQFIYQPYDIMMFTAGTGIVTALQLLLT
ESPFRGTIKLFHTDKNIKQLGPLYPILLRLQASNRVQLKIFETDRQTKQDVLKSIQKSIT
KPYPYKGLLPFSNVNNKNIMPVLALVCGPESYISSISGRKYDLNQGPVGGLLSKEGWNSD
NVYKLS
>tr|E7Q985|E7Q985_YEASB Cyc2p OS=Saccharomyces cerevisiae (strain FostersB) GN=FOSTERSB_4360 PE=4 SV=1
MLWKNYVLSSSRITRRLHKSPRKSSFSKNFFITGCLLTVGAVSSYLTYRYTSERENKHEL
SPSYFVKYKISHKRDIDSSHFLLEVTPLFKQKVNIWSLMTAENLWSVEIKQPEVMVVRNY
TPLPLKFNPASKEIEILKDGDNADGKLSFYIKKYENGEVARWLHHLPKGHIIEIRGPFID
YEFPHLPNELKRSRDCLYMDNRNERXNNXRENSQFIYQPYDIMMFTAGTGIVTALQLLLT
ESPFRGTIKLFHTDKNIKQLGPLYPILLRLQASNRVQLKIFETDRQTKQDVLKSIQKSIT
KPYPYKGLLPFSNVXNKNXMPVLALVCGPESYIXSISGRKYDLNQGPVGGLLSKEGWNSD
NVYKLS
>tr|J8PWL0|J8PWL0_SACAR Cyc2p OS=Saccharomyces arboricola (strain H-6 / AS 2.3317 / CBS 10644) PE=4 SV=1
MLWTKYASSSARITRKLHTLSKKSSFFKKFLTTSSLVTTALIGSYLSYTYFKEKQNKHEL
SPFHFVKYKISHKQNIDSSHFLLEVTPLTKQKVNIWSQMTAENLWSVEIKQPDVMVVRSY
TPLPLKFHPISKEMEILKDSDSANGKLSFYIKKYENGEVAKWLNHLPKDHVIEIRGPFID
YEFPHLPNESKRSRDCLYMNDCDKKSSNNDEHLKFIYQPYDIIMFTAGTGVVAALQLLLT
ESPLRGNMKLFHTSENIQQLGPLYPILLRLQSSNRVQLQIFESDKQTRKEILESMEKSIS
KPYPYKSLVPFSDINGHNFEPILALICGPESYIDSISGRKYDLNQGPVKGLLGAKGWNSE
NVYKLS
>tr|G2WMR9|G2WMR9_YEASK K7_Cyc2p OS=Saccharomyces cerevisiae (strain Kyokai no. 7 / NBRC 101557) GN=K7_CYC2 PE=4 SV=1
MLWKNYVLSSSRITPRLHKSPRKSSFSKNFFITGCLLTVGAVSSYLTYRYTSERENKHEL
SPSYFVKYKISHKRDIDSSHFLLEVTPLFKQKVNIWSLMTAENLWSVEIKQPEVMVVRNY
TPLPLKFNPASKEIEILKDGDNADGKLSFYIKKYENGEVARWLHHLPKGHIIEIRGPFID
YEFPHLPNELKRSRYCLYMDNRNERSNNIRENSQFIYQPYDIMMFTAGTGIVTALQLLLT
ESPFRGTIKLFHTDKNIKQLGPLYPILLRLQASNRVQLKIFETDRQTKQDVLKSIQKSIT
KPYPYKGLLPFSNVNNKNIMPVLALVCGPESYISSISGRKYALNQGPVGGLLSKEGWNSD
NVYKLS
>tr|C8ZHZ9|C8ZHZ9_YEAS8 Cyc2p OS=Saccharomyces cerevisiae (strain Lalvin EC1118 / Prise de mousse) GN=EC1118_1O4_2344g PE=4 SV=1
MLWKNYVLSSSRITRRLHKSPRKSSFSKNFFITGCLLTVGAVSSYLTYRYTSERENKHEL
SPSYFVKYKISHKRDIDSSHFLLEVTPLFKQKVNIWSLMTAENLWSVEIKQPEVMVVRNY
TPLPLKFNPASKEIEILKDGDNADGKLSFYIKKYENGEVARWLHHLPKGHIIEIRGPFID
YEFPHLPNELKRSRDCLYMDNRNERGNNVRENSQFIYQPYDIMMFTAGTGIVTALQLLLT
ESPFRGTIKLFHTDKNIKQLGPLYPILLRLQASNRVQLKIFETDRQTKQDVLKSIQKSIT
KPYPYKGLLPFSNVSNKNVMPVLALVCGPESYISSISGRKYDLNQGPVGGLLSKEGWNSD
NVYKLS
>tr|E7KHV0|E7KHV0_YEASA Cyc2p OS=Saccharomyces cerevisiae (strain AWRI796) GN=AWRI796_4445 PE=4 SV=1
MLWKNYVLSSSRITRRLHKSPRKSSFSKNFFITGCLLTVGAVSSYLTYRYTSERENKHEL
SPSYFVKYKISHKRDIDSSHFLLEVTPLFKQKVNIWSLMTAENLWSVEIKQPEVMVVRNY
TPLPLKFNPASKEIEILKDGDNADGKLSFYIKKYENGEVARWLHHLPKGHIIEIRGPFID
YEFPHLPNELKRSRDCLYMDNRNERGNNVRENSQFIYQPYDIMMFTAGTGIVTALQLLLT
ESPFRGTIKLFHTDKNIKQLGPLYPILLRLQASNRVQLKIFETDRQTKQDVLKSIQKSIT
KPYPYKGLLPFSNVSNKNVMPVLALVCGPESYISSISGRKYDLNQGPVGGLLSKEGWNSD
NVYKLS
>tr|H0H114|H0H114_9SACH Cyc2p OS=Saccharomyces cerevisiae x Saccharomyces kudriavzevii VIN7 GN=VIN7_9894 PE=4 SV=1
MWSLMTAEHIWSVEIKQPEVMVVRSYTPLPLEFNPTSNETEILKDGDNADGKLSFYIKKY
ENGEVARWLHRLPKDHVIEIRGPFVDYEFPHLPDELKRSRDCLYMNNFNKGININNENPK
YIYQPYDIIMFTAGTGVVTALQLLLTESPFRGKMKIFHTSKNIKQLGPLYSILSKLQTSN
RVQLQIFESDKQTRKEILKNIEKAATRPYPYKGLLPFSNVSGNKFEPILALVCGPESYIS
SISGNKDGPNQGQVQGLLDAKGWDSQNVYKLS
>tr|H0GNE6|H0GNE6_9SACH Cyc2p OS=Saccharomyces cerevisiae x Saccharomyces kudriavzevii VIN7 GN=VIN7_4476 PE=4 SV=1
MKSENSLNPSEKYNFEECNVLKEPFKNRKEETKKRKSSMLWKNYVLSSSRITRRLHKSPR
KSSFSKNFFITGCLLTVGAVSSYLTYRYTSERENKHELSPSYFVKYKISHKRDIDSSHFL
LEVTPLFKQKVNIWSLMTAENLWSVEIKQPEVMVVRNYTPLPLKFNPASKEIEILKDGDN
ADGKLSFYIKKYENGEVARWLHHLPKGHIIEIRGPFIDYEFPHLPNELKRSRDCLYMDNR
NERGNNVRENSQFIYQPYDIMMFTAGTGIVTALQLLLTESPFRGTIKLFHTDKNIKQLGP
LYPILLRLQASNRVQLKIFETDRQTKQDVLKSIQKSITKPYPYKGLLPFSNVSNKNVMPV
LALVCGPESYISSISGRKYDLNQGPVGGLLSKEGWNSDNVYKLS
>tr|E7NND1|E7NND1_YEASO Cyc2p OS=Saccharomyces cerevisiae (strain FostersO) GN=FOSTERSO_4477 PE=4 SV=1
MDNRNERGNNVRENSQFIYQPYDIMMFTAGTGIVTALQLLLTESPFRGTIKLFHTDKNIK
QLGPLYPILLRLQASNRVQLKIFETDRQTKQDVLKSIQKSITKPYPXXGLLPFSNVSNKN
VMPVLALVCGPRKLY
>tr|E7KU90|E7KU90_YEASL Cyc2p OS=Saccharomyces cerevisiae (strain Lalvin QA23) GN=QA23_4413 PE=4 SV=1
MLWKNYVLSSSRITRRLHKSPRKSSFSKNFFITGCLLTVGAVSSYLTYRYTSERENKHEL
SPSYFVKYKISHKRDIDSSHFLLEVTPLFKQKVNIWSLMTAENLWSVEIKQPEVMVVRNY
TPLPLKFNPASKEIEILKDGDNADGKLSFYIKKYENGEVARWLHHLPKGHIIEIRGPFID
YEFPHLPNELKRSRDCLYMDNRNERGNNVRENSQFIYQPYDIMMFTAGTGIVTALQLLLT
ESPFRGTIKLFHTDKNIKQLGPLYPILLRLQASNRVQLKIFETDRQTKQDVLKSIQKSIT
KPYPYKGLLPFSNVSNKNVMPVLALVCGPESYISSISGRKYDLNQGPVGGLLSKEGWNSD
NVYKLS
>tr|E7M087|E7M087_YEASV Cyc2p OS=Saccharomyces cerevisiae (strain VIN 13) GN=VIN13_4408 PE=4 SV=1
MDNRNERGNNVRENSQFIYQPYDIMMFTAGTGIVTALQLLLTESPFRGTIKLFHTDKNIK
QLGPLYPILLRLQASNRVQLKIFETDRQTKQDVLKSIQKSITKPYPYKGLLPFSNVSNKN
VMPVLALVCGPESYISSISGRKYDLNQGPVGGLLSKEGWNSDNVYKLS
>tr|C7GLG6|C7GLG6_YEAS2 Cyc2p OS=Saccharomyces cerevisiae (strain JAY291) GN=CYC2 PE=4 SV=1
MLWKNYVLSSSRITRRLHKSPRKSSFSKNFFITGCLLTVGAVSSYLTYRYTSERENKHEL
SPSYFVKYKISHKRDIDSSHFLLEVTPLFKQKVNIWSLMTAENLWSVEIKQPEVMVVRNY
TPLPLKFNPASKEIEILKDGDNADGKLSFYIKKYENGEVARWLHHLPKGHIIEIRGPFID
YEFPHLPNELKRSRDCLYMDNRNERSNNIRENSQFIYQPYDIMMFTAGTGIVTALQLLLT
ESPFRGTIKLFHTDKNIKQLGPLYPILLRLQASNRVQLKIFETDRQTKQDVLKSIQKSIT
KPYPYKGLLPFSNVNNKNIMPVLALVCGPESYISSISGRKYDLNQGPVGGLLSKEGWNSD
NVYKLS
>tr|E7QKM1|E7QKM1_YEASZ Cyc2p OS=Saccharomyces cerevisiae (strain Zymaflore VL3) GN=VL3_4419 PE=4 SV=1
MTAENLWSVEIKQPEVMVVRNYTPLPLKFNPASKEIEILKDGDNADGKLSFYIKKYENGE
VARWLHHLPKGHIIEIRGPFIDYEFPHLPNELKRSRDCLYMDNRNERGNNVRENSQFIYQ
PYDIMMFTAGTGIVTALQLLLTESPFRGTIKLFHTDKNIKQLGPLYPILLRLQASNRVQL
KIFETDRQTKQDVLKSIQKSITKPYPYKGLLPFSNVSNKNVMPVLALVCGPESYIXSISG
RKYDLNQGPVGGLLSKEGWNSDNVYKLS
