# Supplementary material for: Identification of the type II cytochrome c maturation pathway in anammox bacteria by comparative genomics
Source: BMC Microbiol. 2013 Nov 23;13:265. doi: 10.1186/1471-2180-13-265 (PMC4222556; doi:10.1186/1471-2180-13-265)
Supplement: Additional file 2 — Cytochrome c maturation System biomarkers. For each cytochrome c maturation System (I-III), essential protein components that can be used as suitable biomarkers for annotation purposes were selected (for details see Additional file 3) and their defining characteristics are listed herein. [file 1471-2180-13-265-S2.xlsx]

## Sheet: Sheet1
System	Biomarker	Conserved Motif	Critical Residues	TMHs	Comments
I	CcmC	-WGX(F/W/Y)WXW(D/E)XR-	2 His	6	-
	CcmD	-(G/A)XY-	-	1	downstream of CcmC
					40-80 amino acids
	CcmE	-(C/H)XXXY-	-	1	-
	CcmF	-W(S/A)YXXLGWGG(F/W/Y)WXWDPVENAS(F/L)(L/M/I)WL-	4 His	13-15	-
II	CcsA	-WAXX(A/S)WGX(F/Y)WXWDXKEXX-	3 His	6-8	adjacent to CcsB in bacterial genomes
	CcsB	-VNXP-	1 His	4-6	large soluble domain
					little sequence conservation
					conserved secondary structure
	CcsBA	-WAXX(A/S)WGX(F/Y)WXWDXKEXX- (in CcsA domain)	4 His	10-14	-
		-VNXXP- (in CcsB soluble domain)	-	-	-
III	CCHL	-CPX- (in N-terminal part)	-	0	-
		-PFDRHDW- (in C-terminal part)
	Cyc2p	-	-	0	contains a FAD-binding fold in the C-terminal part
