# Supplementary material for: Identification of the type II cytochrome c maturation pathway in anammox bacteria by comparative genomics
Source: BMC Microbiol. 2013 Nov 23;13:265. doi: 10.1186/1471-2180-13-265 (PMC4222556; doi:10.1186/1471-2180-13-265)
Supplement: Additional file 4 — CcsA and CcsB homologs identified in four anammox genera using blastP. Homology identification was performed with blastP as implemented in CLC genomics workbench (v6.5.1, CLCbio, Aarhus, Denmark). Whole anammox genomes are used as queries against a reference database that comprises all reviewed entries for CcsA and CcsB available at UNIPROT. An E-value of 10-6 was set as cut off to prevent ambiguity. [file 1471-2180-13-265-S4.xlsx]

## Sheet: Sheet1
Anammox Genera	Homolog	Gene Product	Length (aa)	Number of hits	Lowest E-value	Accession (E-value)	Description (E-value)	Greatest identity (%)	Accession (identity %)	Description (identity %)	Greatest hit length	Accession (hit length)	Description (hit length)
Kuenenia	CcsA	kustd1760	283	300	6e-50	P22554-1	Cytochrome c biogenesis protein ccsA Guillardia theta (Cryptomonas phi)	48	B2ITV8-1	Cytochrome c biogenesis protein CcsA Nostoc punctiforme (strain ATCC 29133 / PCC 73102)	320	P72978-1	Cytochrome c biogenesis protein CcsA Synechocystis sp. (strain PCC 6803 / Kazusa)
		kuste3100	257	269	7e-14	Q3AXK1-1	Cytochrome c biogenesis protein CcsA Synechococcus sp. (strain CC9902)	39	P49523-1	Cytochrome c biogenesis protein ccsA Odontella sinensis (Marine centric diatom) (Biddulphia sinensis)	277	Q0IAM4-1	Cytochrome c biogenesis protein CcsA Synechococcus sp. (strain CC9311) [Complete proteome] [HAMAP]
		kuste2774	298	283	1e-27	P22554-1	Cytochrome c biogenesis protein ccsA Guillardia theta (Cryptomonas phi)	40	P35162-2	Cytochrome c biogenesis protein ResC Bacillus subtilis (strain 168)	292	Q7NJ10-1	Cytochrome c biogenesis protein CcsA Gloeobacter violaceus (strain PCC 7421)
	CcsB	kustd1761	629	48	4e-11	A2BYI5-3	Cytochrome c biogenesis protein CcsB Prochlorococcus marinus (strain MIT 9515)	38	Q9XIA4-3	Cytochrome c biogenesis protein CCS1, chloroplastic Arabidopsis thaliana (Mouse-ear cress)	93	O68616-3	Cytochrome c biogenesis protein CcsB Synechococcus sp. (strain ATCC 27264 / PCC 7002 / PR-6) (Agmenellum quadruplicatum)
KSU-1	CcsA	GAB62001.1	282	295	3e-50	P22554-1	Cytochrome c biogenesis protein ccsA Guillardia theta (Cryptomonas phi)	56	B2ITV8-1	Cytochrome c biogenesis protein CcsA Nostoc punctiforme (strain ATCC 29133 / PCC 73102)	309	A4QJP9-1	Cytochrome c biogenesis protein ccsA Aethionema grandiflora (Persian stone-cress)
		GAB64165.1	255	257	4e-12	Q46LG5-1	Cytochrome c biogenesis protein CcsA Prochlorococcus marinus (strain NATL2A)	39	Q7NJ10-1	Cytochrome c biogenesis protein CcsA Gloeobacter violaceus (strain PCC 7421)	288	P22554-1	Cytochrome c biogenesis protein ccsA Guillardia theta (Cryptomonas phi)
		GAB63189.1	247	282	2e-27	P22554-1	Cytochrome c biogenesis protein ccsA Guillardia theta (Cryptomonas phi)	36	P35162-2	Cytochrome c biogenesis protein ResC Bacillus subtilis (strain 168)	271	B7K1C1-1	Cytochrome c biogenesis protein CcsA Cyanothece sp. (strain PCC 8801) (Synechococcus sp. (strain PCC 8801 / RF-1)
	CcsB	GAB62000.1	621	12	1e-07	Q9XIA4-3	Cytochrome c biogenesis protein CCS1, chloroplastic Arabidopsis thaliana (Mouse-ear cress)	41	Q9XIA4-3	Cytochrome c biogenesis protein CCS1, chloroplastic Arabidopsis thaliana (Mouse-ear cress)	89	B0JHI7-3	Cytochrome c biogenesis protein CcsB Microcystis aeruginosa (strain NIES-843)
Scalindua	CcsA	scal00629c	291	294	3e-38	P22554-1	Cytochrome c biogenesis protein ccsA Guillardia theta (Cryptomonas phi)	44	Q85A51-1	Cytochrome c biogenesis protein ccsA Anthoceros formosae (Hornwort)	286	Q3MFU9-1	Cytochrome c biogenesis protein CcsA Anabaena variabilis (strain ATCC 29413 / PCC 7937)
		scal00338	299	283	1e-29	A2C1K1-1	Cytochrome c biogenesis protein CcsA Prochlorococcus marinus (strain NATL1A)	42	Q8YYB4-1	Cytochrome c biogenesis protein CcsA Nostoc sp. (strain PCC 7120 / UTEX 2576)	309	B7KA41-1	Cytochrome c biogenesis protein CcsA Cyanothece sp. (strain PCC 7424) (Synechococcus sp. (strain ATCC 29155))
		scal00436	258	273	4e-16	Q3AXK1-1	Cytochrome c biogenesis protein CcsA Synechococcus sp. (strain CC9902)	40	Q7NJ10-1	Cytochrome c biogenesis protein CcsA Gloeobacter violaceus (strain PCC 7421)	292	B2XTQ5-1	Cytochrome c biogenesis protein ccsA Heterosigma akashiwo (strain CCMP452)
	CcsB	scal00630c	625	32	8e-11	A2BYI5-3	Cytochrome c biogenesis protein CcsB Prochlorococcus marinus (strain MIT 9515)	35	A2BYI5-3	Cytochrome c biogenesis protein CcsB Prochlorococcus marinus (strain MIT 9515)	92	Q46J48-3	Cytochrome c biogenesis protein CcsB Prochlorococcus marinus (strain NATL2A)
Brocadia	CcsA	BFUL_01704	281	302	5.11e-47	P22554-1	Cytochrome c biogenesis protein ccsA Guillardia theta (Cryptomonas phi)	47	Q3MFU9-1	Cytochrome c biogenesis protein CcsA Anabaena variabilis (strain ATCC 29413 / PCC 7937)	292	Q85A51-1	Cytochrome c biogenesis protein ccsA Anthoceros formosae (Hornwort)
		BFUL_02788	255	281	1.66e-14	P22554-1	Cytochrome c biogenesis protein ccsA Guillardia theta (Cryptomonas phi)	40	Q7U772-1	Cytochrome c biogenesis protein CcsA Synechococcus sp. (strain WH8102)	291	P22554-1	Cytochrome c biogenesis protein ccsA Guillardia theta (Cryptomonas phi)
	CcsB	BFUL_01703	499	134	2.05e-07	Q9XIA4-1	Cytochrome c biogenesis protein CCS1, chloroplastic Arabidopsis thaliana (Mouse-ear cress)	70	Q75KA9-1	Cytochrome c biogenesis protein CCS1, chloroplastic Oryza sativa subsp. japonica (Rice)	94	Q0I7P7-1	Cytochrome c biogenesis protein CcsB Synechococcus sp. (strain CC9311)
		BFUL_02789	319	40	2.15e-09	A3PEU8-1	Cytochrome c biogenesis protein CcsB Prochlorococcus marinus (strain MIT 9301)	24	A5GV87-1	Cytochrome c biogenesis protein CcsB Synechococcus sp. (strain RCC307)	247	A2BYI5-1	Cytochrome c biogenesis protein CcsB Prochlorococcus marinus (strain MIT 9515)
