# Supplementary material for: Identification of the type II cytochrome c maturation pathway in anammox bacteria by comparative genomics
Source: BMC Microbiol. 2013 Nov 23;13:265. doi: 10.1186/1471-2180-13-265 (PMC4222556; doi:10.1186/1471-2180-13-265)
Supplement: Additional file 5 — CcsA and CcsB homologs identified in four anammox genera using HHpred and HMMER. Homology identification was performed with blastP as implemented in CLC genomics workbench (v6.5.1, CLCbio, Aarhus, Denmark). Whole anammox genomes are used as queries against a reference database that comprises all reviewed entries for CcsA and CcsB available at UNIPROT. Intra- and intergenome searches with the significant hits from Kuenenia as queries were also performed (Additional file 4). Retrieved results were further analyzed with HHpred and HMMER. An E-value of 10-3 was set as cut off to prevent ambiguity. [file 1471-2180-13-265-S5.xlsx]

## Sheet: Sheet1
Anammox Genera	Homolog	Gene Product	HMMER				HHPRED
			UNIPROT Entry Name	Description	Organism	E-value	ID	Description	E-value
Kuenenia	CcsA	kustd1760	Q2IP52 (Q2IP52_ANADE)	Cytochrome c assembly protein	Anaeromyxobacter dehalogenans (strain 2CP-C)	1.5E-55	CHL00045 CcsA	CcsA cytochrome c biogenesis protein	3.2e-59
		kuste3100	E8WK00 (E8WK00_GEOS8)	Cytochrome c assembly protein	Geobacter sp. (strain M18)	4.7E-28	û
		kuste2774	RESC_BACSU	Cytochrome c biogenesis protein ResC (gene: resC)	Bacillus subtilis (strain 168)	7.3E-24	û
	CcsB	kustd1761	H1NYH9 (H1NYH9_9BACT)	ResB	Holophaga foetida DSM 6591	3.0E-28	û
		kuste3101	C9RA23 (C9RA23_AMMDK)	ResB	Ammonifex degensii (strain DSM 10501 / KC4)	4.8E-07	CHL00177	Ccs1 c-type cytochrome biogenensis protein; Validated	9.6e-48
KSU-1	CcsA	GAB62001.1	CCSA_CHLRE	Cytochrome c biogenesis protein ccsA (gene: ccsA)	Chlamydomonas reinhardtii (Chlamydomonas smithii)	4.3E-45	CHL00045	CcsA cytochrome c biogenesis protein	2e-59
		GAB64165.1	CCSA_SYNPW	Cytochrome c biogenesis protein CcsA (gene: ccsA)	Synechococcus sp. (strain WH7803)	5.2e-14	CHL00045	CcsA cytochrome c biogenesis protein	4.5e-52
		GAB63189.1	Q1Q0K2_9BACT	Similar to cytochrome c biogenesis protein resC	Candidatus Kuenenia stuttgartiensis	1.1E-132	CHL00045	CcsA cytochrome c biogenesis protein	6.1e-55
	CcsB	GAB62000.1	CCS1_MICAN	Cytochrome c biogenesis protein CcsB (gene: ccsB)	Microcystis aeruginosa (strain NIES-843)	7e-17	PF05140	ResB-like family	1.5e-43
		GAB64166.1	C9RA23_AMMDK	ResB protein required for cytochrome c biosynthesis-like protein (gene: Adeg_2074)	Ammonifex degensii (strain DSM 10501 / KC4)	6.5e-12	CHL00177	Ccs1 c-type cytochrome biogenensis protein; Validated	7.2e-63
Scalindua	CcsA	scal00629c	CCSA_CHLRE	Cytochrome c biogenesis protein ccsA (gene: ccsA)	Chlamydomonas reinhardtii	1.3e-35	CHL00045	CcsA cytochrome c biogenesis protein	2.1e-59
		scal00338	CCSA_PROM1	Cytochrome c biogenesis protein ccsA (gene: ccsA)	Prochlorococcus marinus (strain NATL1A)	2.9e-23	CHL00045	CcsA cytochrome c biogenesis protein	3.6e-58
		scal00436	CCSA_PROMM	Cytochrome c biogenesis protein ccsA (gene: ccsA)	Prochlorococcus marinus (strain MIT 9313)	2e-16	CHL00045	CcsA cytochrome c biogenesis protein	1.4e-51
	CcsB	scal00630c	CCS1_MICAN	Cytochrome c biogenesis protein ccsA (gene: ccsA)	Microcystis aeruginosa (strain NIES-843)	2.8e-12	PF05140	ResB-like family	2e-42
		scal00437c	C9RA23_AMMDK	ResB protein required for cytochrome c biosynthesis-like protein (gene: Adeg_2074)	Ammonifex degensii (strain DSM 10501 / KC4)	0.00019	CHL00177	Ccs1 c-type cytochrome biogenensis protein; Validated	2.1e-53
Brocadia	CcsA	BFUL_01704	CCSA_CHLRE	Cytochrome c biogenesis protein ccsA (gene: ccsA)	Chlamydomonas reinhardtii	9.1E-45	CHL00045	CcsA cytochrome c biogenesis protein	1.4E-59
		BFUL_02788	CCSA_SYNJA	Cytochrome c biogenesis protein CcsA (gene: ccsA)	Synechococcus sp. (strain JA-3-3Ab)	3.2E-15	CHL00045	CcsA cytochrome c biogenesis protein	1E-54
	CcsB	BFUL_01703	CCS1_SYNJA	Cytochrome c biogenesis protein CcsB (gene: ccsB)	Synechococcus sp. (strain JA-3-3Ab)	8.9E-09	PF05140	ResB-like family	9.8E-19
		BFUL_02789	CCS1_PROM0	Cytochrome c biogenesis protein CcsB (gene: ccsB)	Prochlorococcus marinus (strain MIT 9301)	0.0026	CHL00177	Ccs1 c-type cytochrome biogenensis protein; Validated	6.3E-51
