# Supplementary material for: Identification of the type II cytochrome c maturation pathway in anammox bacteria by comparative genomics
Source: BMC Microbiol. 2013 Nov 23;13:265. doi: 10.1186/1471-2180-13-265 (PMC4222556; doi:10.1186/1471-2180-13-265)
Supplement: Additional file 6 — CcsX and DsbD homologs identified in four anammox genera using blastP, HHpred and HMMER. Homology identification was performed with blastP as implemented in CLC genomics workbench (v6.5.1, CLCbio, Aarhus, Denmark). Whole anammox genomes are used as queries against a reference database that comprises all reviewed entries for CcsX and DsbD available at UNIPROT. Retrieved results were further analyzed with HHpred and HMMER. (*): E-value cut off set at 10-6; (**): E-value cut off set at 10-3. [file 1471-2180-13-265-S6.xlsx]

## Sheet: Sheet1
Anammox Genera	Homolog	Gene Products	BLAST*			HMMER**				HHPRED**
			UNIPROT Entry Name	Description	E-value	UNIPROT Entry Name	Description	Organism	E-value	ID	Description	E-value
Kuenenia	CcsX	kustc0860	Q63DQ8-1	Thiol-disulfide oxidoreductase ResA Geobacillus kaustophilus (strain HTA426) Bacillus cereus (strain ZK / E33L)	8.95626e-17	RESA_BACHD	Thiol-disulfide oxidoreductase resA (gene: resA)	Bacillus halodurans (strain ATCC BAA-125 / DSM 18197 / FERM 7344 / JCM 9153 / C-125)	3.5e-18	d1st9a_	Thiol-disulfide oxidoreductase ResA {Bacillus subtilis [TaxId: 1423]}	7e-29
		kustc0967	Q65HX8-1	Thiol-disulfide oxidoreductase ResA Bacillus licheniformis (strain DSM 13 / ATCC 14580)	8.47117e-16	RESA_GEOKA	Thiol-disulfide oxidoreductase resA (gene: resA)	Geobacillus kaustophilus (strain HTA426)	5.9e-15	d1st9a_	Thiol-disulfide oxidoreductase ResA {Bacillus subtilis [TaxId: 1423]}	2.5e-27
		kuste3827	Q63DQ8-1	Thiol-disulfide oxidoreductase ResA Geobacillus kaustophilus (strain HTA426) Bacillus cereus (strain ZK / E33L)	4.86944e-11	RESA_BACC1	Thiol-disulfide oxidoreductase resA (gene: resA)	Bacillus cereus (strain ATCC 10987)	1.1e-11	3erw_A	Sporulation thiol-disulfide oxidoreductase A; thioredoxin-like fold, RESA-like fold, dithiol, STOA, redox-active center; 2.50A {Bacillus subtilis}	2.9e-27
	DsbD	kuste2732	Q2QY07	CCDA2_ORYSJ Cytochrome c-type biogenesis ccda-like chloroplastic protein 2 OS=Oryza sativa subsp. japonica GN=CCDA2 PE=2 SV=1	1.04697e-11	DSBD_PSEA6	Thiol:disulfide interchange protein DsbD (gene: dsbD)	Pseudoalteromonas atlantica (strain T6c / ATCC BAA-1087)	7.8e-76	PRK00293	dipZ thiol:disulfide interchange protein precursor; Provisional	2.1e-86
		kustc0946	Q2QY07	CCDA2_ORYSJ Cytochrome c-type biogenesis ccda-like chloroplastic protein 2 OS=Oryza sativa subsp. japonica GN=CCDA2 PE=2 SV=1	4.84819e-08	DSBD_COLP3	Thiol:disulfide interchange protein DsbD (gene: dsbD)	Colwellia psychrerythraea (strain 34H / ATCC BAA-681)	3.5e-81	PRK00293	dipZ thiol:disulfide interchange protein precursor; Provisional	5.6e-85
Scalindua	CcsX	scal02124	Q73B22-1	Thiol-disulfide oxidoreductase ResA Bacillus cereus (strain ATCC 10987)	1.21708e-20	RESA_BACC1	Thiol-disulfide oxidoreductase resA (gene: resA)	Bacillus cereus (strain ATCC 10987)	3.5e-23	d1st9a_	Thiol-disulfide oxidoreductase ResA {Bacillus subtilis [TaxId: 1423]}	1.3e-29
		scal00014c	Q6HL81-1	Thiol-disulfide oxidoreductase ResA Bacillus thuringiensis subsp. konkukian (strain 97-27)	1.94638e-13	RESA_BACHK	Thiol-disulfide oxidoreductase resA (gene: resA)	Bacillus thuringiensis subsp. konkukian (strain 97-27)	1.9e-20	d1st9a_	Thiol-disulfide oxidoreductase ResA {Bacillus subtilis [TaxId: 1423]}	5.7e-32
		scal02421c	A4IQF5-1	Thiol-disulfide oxidoreductase ResA Geobacillus thermodenitrificans (strain NG80-2)	1.99748e-07	RESA_GEOKA	Thiol-disulfide oxidoreductase resA (gene: resA)	Geobacillus kaustophilus (strain HTA426)	6.4e-08	d1st9a_	Thiol-disulfide oxidoreductase ResA {Bacillus subtilis [TaxId: 1423]}	1.4e-24
		scal02845	Q81SZ9-1	Thiol-disulfide oxidoreductase ResA Bacillus anthracis	2.22983e-11	RESA_BACC1	Thiol-disulfide oxidoreductase resA (gene: resA)	Bacillus cereus (strain ATCC 10987)	9e-09	d1st9a_	Thiol-disulfide oxidoreductase ResA {Bacillus subtilis [TaxId: 1423]}	2.3e-26
		scal00012c	Q73B22-1	Thiol-disulfide oxidoreductase ResA Bacillus cereus (strain ATCC 10987)	0.00605582	û				d1st9a_	Thiol-disulfide oxidoreductase ResA {Bacillus subtilis [TaxId: 1423]}	2.8e-30
		scal04176	Q81SZ9-1	Thiol-disulfide oxidoreductase ResA Bacillus anthracis	0.000431191	RESA_BACC1	Thiol-disulfide oxidoreductase resA (gene: resA)	Bacillus cereus (strain ATCC 10987)	6.2e-06	d1st9a_	Thiol-disulfide oxidoreductase ResA {Bacillus subtilis [TaxId: 1423]}	1.6e-31
	DsbD	scal01537	Q2RAR6	CCDA1_ORYSJ Cytochrome c-type biogenesis ccda-like chloroplastic protein 1 OS=Oryza sativa subsp. japonica GN=CCDA1 PE=2 SV=1	3.26E-21	DSBD_COLP3	Thiol:disulfide interchange protein DsbD (gene: dsbD)	Colwellia psychrerythraea (strain 34H / ATCC BAA-681)	4.1e-35	PRK00293	dipZ thiol:disulfide interchange protein precursor; Provisional	1.5e-34
KSU-1	CcsX	GAB64172.1	Q63DQ8-1	Thiol-disulfide oxidoreductase ResA Geobacillus kaustophilus (strain HTA426) Bacillus cereus (strain ZK / E33L)	6.47057e-20	RESA_BACLD	Thiol-disulfide oxidoreductase resA (gene: resA)	Bacillus licheniformis (strain DSM 13 / ATCC 14580)	2.6e-21	d1st9a_	Thiol-disulfide oxidoreductase ResA {Bacillus subtilis [TaxId: 1423]}	4.5e-28
		GAB61322.1	Q73B22-1	Thiol-disulfide oxidoreductase ResA Bacillus cereus (strain ATCC 10987)	7.10168e-19	RESA_BACC1	Thiol-disulfide oxidoreductase resA (gene: resA)	Bacillus cereus (strain ATCC 10987)	1.9e-21	3erw_A	Sporulation thiol-disulfide oxidoreductase A; thioredoxin-like fold, RESA-like fold, dithiol, STOA, redox-active center; 2.50A {Bacillus subtilis}	3.5e-28
		GAB62714.1	Q9KCJ4-1	Thiol-disulfide oxidoreductase ResA Bacillus halodurans (strain ATCC BAA-125 / DSM 18197 / FERM 7344 / JCM 9153 / C-125)	3.3159e-19	RESA_BACHD	Thiol-disulfide oxidoreductase resA (gene: resA)	Bacillus halodurans (strain ATCC BAA-125 / DSM 18197 / FERM 7344 / JCM 9153 / C-125)	1.9e-20	3erw_A	Sporulation thiol-disulfide oxidoreductase A; thioredoxin-like fold, RESA-like fold, dithiol, STOA, redox-active center; 2.50A {Bacillus subtilis}	2.8e-28
		GAB64222.1	Q8CXF3-1	Thiol-disulfide oxidoreductase ResA Bacillus cereus (strain ATCC 10987) Oceanobacillus iheyensis (strain DSM 14371 / JCM 11309 / KCTC 3954 / HTE831)	3.48189e-12	RESA_OCEIH	Thiol-disulfide oxidoreductase resA (gene: resA)	Oceanobacillus iheyensis (strain DSM 14371 / JCM 11309 / KCTC 3954 / HTE831)	1.4e-14	d1st9a_	Thiol-disulfide oxidoreductase ResA {Bacillus subtilis [TaxId: 1423]}	1.3e-26
		GAB64221.1	Q8CXF3-1	Thiol-disulfide oxidoreductase ResA Bacillus cereus (strain ATCC 10987) Oceanobacillus iheyensis (strain DSM 14371 / JCM 11309 / KCTC 3954 / HTE831)	8.89536e-10	RESA_OCEIH	Thiol-disulfide oxidoreductase resA (gene: resA)	Oceanobacillus iheyensis (strain DSM 14371 / JCM 11309 / KCTC 3954 / HTE831)	2.6e-09	3erw_A	Sporulation thiol-disulfide oxidoreductase A; thioredoxin-like fold, RESA-like fold, dithiol, STOA, redox-active center; 2.50A {Bacillus subtilis}	7.4e-30
		GAB62039.1	Q9KCJ4-1	Thiol-disulfide oxidoreductase ResA Bacillus halodurans (strain ATCC BAA-125 / DSM 18197 / FERM 7344 / JCM 9153 / C-125)	2.83785e-06	RESA_BACHD	Thiol-disulfide oxidoreductase resA (gene: resA)	Bacillus halodurans (strain ATCC BAA-125 / DSM 18197 / FERM 7344 / JCM 9153 / C-125)	4.3e-08	3erw_A	Sporulation thiol-disulfide oxidoreductase A; thioredoxin-like fold, RESA-like fold, dithiol, STOA, redox-active center; 2.50A {Bacillus subtilis}	2.3e-21
	DsbD	GAB61320.1	Q2QY07	CCDA2_ORYSJ Cytochrome c-type biogenesis ccda-like chloroplastic protein 2 OS=Oryza sativa subsp. japonica GN=CCDA2 PE=2 SV=1	4.75698e-11	DSBD_CROS8	Thiol:disulfide interchange protein DsbD (gene: dsbD)	Cronobacter sakazakii (strain ATCC BAA-894)	5e-77	PRK00293	dipZ thiol:disulfide interchange protein precursor; Provisional	9.5e-88
Brocadia	CcsX	BFUL_03119	Q65HX8-1	Thiol-disulfide oxidoreductase ResA Bacillus licheniformis (strain DSM 13 / ATCC 14580)	2.11E-21	RESA_BACHD	Thiol-disulfide oxidoreductase ResA (gene: resA)	Bacillus halodurans (strain ATCC BAA-125 / DSM 18197 / FERM 7344 / JCM 9153 / C-125)	5.4E-17	3gl3_A	Putative thiol:disulfide interchange protein DSBE; oxidoreductase, PSI-II, structural genomics, protein structure initiative; 2.09A {Chlorobium tepidum tls}	2.7E-28
		BFUL_00886	Q8CXF3-1	Thiol-disulfide oxidoreductase ResA Oceanobacillus iheyensis (strain DSM 14371 / JCM 11309 / KCTC 3954 / HTE831)	3.56E-18	RESA_OCEIH	Thiol-disulfide oxidoreductase ResA (gene: resA)	Oceanobacillus iheyensis (strain DSM 14371 / JCM 11309 / KCTC 3954 / HTE831)	4.8E-15	3gl3_A	Putative thiol:disulfide interchange protein DSBE; oxidoreductase, PSI-II, structural genomics, protein structure initiative; 2.09A {Chlorobium tepidum tls}	1.7E-28
		BFUL_01365	P35160-1	Thiol-disulfide oxidoreductase ResA Bacillus subtilis (strain 168)	5.68E-11	PRDX3_PONAB	Thioredoxin-dependent peroxide reductase, mitochondrial (gene: PRDX3)	Pongo abelii	3.8E-51	3ztl_A	Thioredoxin peroxidase; oxidoreductase, reductase, schistosomiasis, thioredoxin fold; 3.00A {Schistosoma mansoni}	1.4E-33
	DsbD	BFUL_00929	Q487R3	DSBD_COLP3 Thiol:disulfide interchange protein DsbD OS=Colwellia psychrerythraea (strain 34H / ATCC BAA-681) GN=dsbD PE=3 SV=1	1.79E-79	DSBD_COLP3	Thiol:disulfide interchange protein DsbD (gene: dsbD)	Colwellia psychrerythraea (strain 34H / ATCC BAA-681)	3.5E-75	COG4232	Thiol:disulfide interchange protein [Posttranslational modification, protein turnover, chaperones / Energy production and conversion]	1.4E-89
